# Supplementary material for: 1′-Methyl-4′-(1-naphth­yl)-1′′,2′′,3′′,4′′-tetra­hydro­indane-2-spiro-2′-pyrrolidine-3′-spiro-2′′-naphthalene-1,3,1′′-trione
Source: Acta Crystallogr Sect E Struct Rep Online. 2011 Feb 12;67(Pt 3):o629. doi: 10.1107/S1600536811004880 (PMC3052033; doi:10.1107/S1600536811004880)
Supplement: Supplementary file 2 [file e-67-0o629-Isup2.hkl]

# 
# h,k,l, Fc-squared, Fo-squared, sigma(Fo-squared) and status flag 
# 
data_I
_shelx_title ' AI67m in P2(1)2(1)2(1)' 
_shelx_refln_list_code          4 
_shelx_F_calc_maximum      134.08 
_exptl_crystal_F_000       992.00 
_reflns_d_resolution_high  0.7567 
 
loop_ 
 _symmetry_equiv_pos_as_xyz 
 'x, y, z' 
 '-x+1/2, -y, z+1/2' 
 '-x, y+1/2, -z+1/2' 
 'x+1/2, -y+1/2, -z' 
 
_cell_length_a    10.8442 
_cell_length_b    11.4310 
_cell_length_c    19.2701 
_cell_angle_alpha  90.000 
_cell_angle_beta   90.000 
_cell_angle_gamma  90.000 
 
_shelx_F_squared_multiplier     1.000 
 
loop_ 
 _refln_index_h 
 _refln_index_k 
 _refln_index_l 
 _refln_F_squared_calc 
 _refln_F_squared_meas 
 _refln_F_squared_sigma 
 _refln_observed_status 
   2   0   0    12214.93    12632.07    182.75 o 
   4   0   0     1228.91     1279.07     19.04 o 
   6   0   0     1724.18     1830.82     27.24 o 
   8   0   0      216.04      204.43      8.31 o 
  10   0   0       15.58       13.67      1.86 o 
  12   0   0       14.88       24.18      6.23 o 
  14   0   0        0.83       -0.79      2.97 o 
   1   1   0        0.65        4.08      0.47 o 
   2   1   0     3791.61     4197.39     45.96 o 
   3   1   0    17978.51    19115.59    225.55 o 
   4   1   0      783.30      891.40      9.52 o 
   5   1   0     3757.83     4120.67     42.47 o 
   6   1   0        5.29        7.20      0.51 o 
   7   1   0       22.23       22.96      1.27 o 
   8   1   0       38.97       35.85      2.11 o 
   9   1   0       46.29       44.61      1.92 o 
  10   1   0      122.97      112.93      2.85 o 
  11   1   0        3.97        3.07      1.19 o 
  12   1   0       11.92       11.07      1.61 o 
  13   1   0        8.18        5.23      1.54 o 
  14   1   0        0.15       -2.02      2.02 o 
   0   2   0        2.28        2.30      1.18 o 
   1   2   0     4410.44     4557.51     49.89 o 
   2   2   0     5802.59     6129.41     62.72 o 
   3   2   0     3537.65     3882.38     39.92 o 
   4   2   0     2367.49     2695.75     27.92 o 
   5   2   0       11.18       10.10      0.98 o 
   6   2   0      185.52      192.19      2.65 o 
   7   2   0      327.62      397.25      5.82 o 
   8   2   0      770.81      819.04     11.00 o 
   9   2   0       56.04       59.94      2.00 o 
  10   2   0      228.40      221.91      4.23 o 
  11   2   0        9.25        5.40      1.40 o 
  12   2   0        8.73        5.86      1.45 o 
  13   2   0        7.96        7.20      1.85 o 
  14   2   0        2.11        2.37      3.56 o 
   1   3   0       69.38       64.94      1.14 o 
   2   3   0       26.22       32.20      0.71 o 
   3   3   0      265.27      266.56      3.18 o 
   4   3   0     2136.55     2478.05     25.77 o 
   5   3   0     2394.09     2578.44     26.88 o 
   6   3   0      253.08      265.57      3.44 o 
   7   3   0     1077.99     1137.06     18.94 o 
   8   3   0      284.21      303.42      5.51 o 
   9   3   0      138.30      123.15      2.86 o 
  10   3   0       73.59       72.08      2.90 o 
  11   3   0      108.64      104.30      3.68 o 
  12   3   0       20.45       20.83      2.20 o 
  13   3   0      124.20      125.98      4.36 o 
  14   3   0        5.48        0.59      4.55 o 
   0   4   0     1416.92     1421.44     21.05 o 
   1   4   0      425.87      422.07      5.11 o 
   2   4   0     2577.65     2794.02     30.93 o 
   3   4   0      105.25       88.25      1.41 o 
   4   4   0     1073.55     1232.28     13.17 o 
   5   4   0        5.74        5.55      0.61 o 
   6   4   0      431.98      505.98      5.96 o 
   7   4   0      100.67      116.07      2.25 o 
   8   4   0      105.60       90.58      2.36 o 
   9   4   0      107.60      111.13      3.42 o 
  10   4   0       24.41       19.83      1.90 o 
  11   4   0       28.03       30.84      2.32 o 
  12   4   0       44.93       44.03      2.79 o 
  13   4   0        0.05       -1.64      1.64 o 
   1   5   0      131.45      145.82      2.23 o 
   2   5   0       11.21       15.81      0.72 o 
   3   5   0        8.78       10.31      0.70 o 
   4   5   0      433.78      397.10      4.71 o 
   5   5   0      364.17      415.18      4.99 o 
   6   5   0      543.12      577.60     10.43 o 
   7   5   0        0.11        0.40      0.82 o 
   8   5   0       56.28       45.53      2.22 o 
   9   5   0        4.24        3.99      1.40 o 
  10   5   0       44.18       32.98      2.27 o 
  11   5   0       64.04       51.23      2.81 o 
  12   5   0        2.69       -0.47      1.54 o 
  13   5   0       21.38       17.46      2.36 o 
   0   6   0    10856.75    12083.08    174.65 o 
   1   6   0      599.64      650.41      7.82 o 
   2   6   0        0.37        0.61      0.51 o 
   3   6   0      286.43      295.03      4.07 o 
   4   6   0      115.67      109.54      2.07 o 
   5   6   0      145.61      139.76      2.49 o 
   6   6   0      442.10      398.28      5.44 o 
   7   6   0      131.12      124.56      3.08 o 
   8   6   0       12.59       10.72      2.30 o 
   9   6   0       35.23       40.95      2.35 o 
  10   6   0        9.81        9.84      1.70 o 
  11   6   0        5.50        5.57      2.82 o 
  12   6   0       33.56       25.56      2.42 o 
  13   6   0        5.49        4.15      4.15 o 
   1   7   0      379.64      387.63      5.09 o 
   2   7   0        1.00       -0.09      0.57 o 
   3   7   0      200.70      196.47      3.11 o 
   4   7   0      190.02      173.82      4.70 o 
   5   7   0      241.11      224.35      3.56 o 
   6   7   0      903.15      879.00     11.66 o 
   7   7   0       12.90       15.63      1.47 o 
   8   7   0       15.59       14.78      1.67 o 
   9   7   0       11.72        9.83      2.11 o 
  10   7   0        3.76        3.43      1.51 o 
  11   7   0        0.67        2.51      1.55 o 
  12   7   0        0.08       -1.12      1.59 o 
   0   8   0       92.06       92.15      3.08 o 
   1   8   0      349.41      366.08      5.47 o 
   2   8   0       22.76       25.14      1.10 o 
   3   8   0       30.00       32.26      1.27 o 
   4   8   0      132.99      120.08      2.66 o 
   5   8   0      753.60      696.82      9.59 o 
   6   8   0       20.83       21.39      1.47 o 
   7   8   0        1.91        1.85      1.18 o 
   8   8   0       65.84       59.17      2.72 o 
   9   8   0        1.49        4.65      2.14 o 
  10   8   0        0.01       -0.25      1.44 o 
  11   8   0       26.81       30.03      2.52 o 
   1   9   0      108.15      104.10      2.62 o 
   2   9   0        1.06        0.05      0.90 o 
   3   9   0      932.57      925.30     12.32 o 
   4   9   0     1078.22     1110.12     14.48 o 
   5   9   0        2.46        4.10      1.16 o 
   6   9   0      112.53      106.88      2.78 o 
   7   9   0       75.32       78.87      2.78 o 
   8   9   0       26.66       26.82      3.28 o 
   9   9   0       47.79       48.95      2.74 o 
  10   9   0       25.40       25.06      3.69 o 
  11   9   0        3.03        3.12      1.87 o 
   0  10   0      388.56      366.21      8.26 o 
   1  10   0       32.49       28.28      1.56 o 
   2  10   0        2.50        1.56      1.03 o 
   3  10   0       52.68       44.83      2.08 o 
   4  10   0        8.90        9.71      1.46 o 
   5  10   0      323.25      317.37      5.98 o 
   6  10   0       83.16       80.76      2.67 o 
   7  10   0        6.33        4.57      1.30 o 
   8  10   0        2.24        0.60      1.37 o 
   9  10   0        3.46        5.36      1.63 o 
  10  10   0        0.71       -1.51      1.51 o 
   1  11   0       64.08       45.99      1.93 o 
   2  11   0        0.14       -0.57      1.20 o 
   3  11   0       52.61       43.64      2.19 o 
   4  11   0        1.77        1.94      1.32 o 
   5  11   0       29.29       31.64      2.06 o 
   6  11   0       27.63       30.74      2.54 o 
   7  11   0        5.81        5.36      1.68 o 
   8  11   0       13.13       20.81      3.04 o 
   9  11   0       11.72       10.28      1.96 o 
   0  12   0       46.97       42.58      3.49 o 
   1  12   0        0.01       -0.91      1.14 o 
   2  12   0       38.81       36.74      2.49 o 
   3  12   0       32.40       33.75      2.17 o 
   4  12   0       60.56       53.31      2.98 o 
   5  12   0       45.93       51.48      2.54 o 
   6  12   0       21.80       22.77      1.98 o 
   7  12   0        3.64        4.28      2.11 o 
   8  12   0       12.48       15.37      2.58 o 
   1  13   0       54.91       55.13      6.31 o 
   2  13   0       15.45       14.44      1.80 o 
   3  13   0        0.03       -0.54      1.36 o 
   4  13   0        7.87        7.35      1.66 o 
   5  13   0        1.91        4.24      1.61 o 
   6  13   0       18.18       19.09      2.50 o 
   7  13   0        4.64        3.36      2.66 o 
   0  14   0        0.37        1.20      2.42 o 
   1  14   0        2.80        4.20      2.28 o 
   2  14   0       17.25       19.74      3.34 o 
   3  14   0       62.37       73.83      3.18 o 
   4  14   0       49.25       61.25      2.98 o 
   5  14   0       26.31       35.85      3.70 o 
   1  15   0       93.02      119.35     18.59 o 
   1   0   1      247.19      259.93      3.00 o 
   2   0   1     1394.88     1544.35     17.15 o 
   3   0   1     6802.36     7172.70     78.60 o 
   4   0   1      937.20      947.19     10.84 o 
   5   0   1      791.12      833.20      9.74 o 
   6   0   1        3.49        3.83      0.78 o 
   7   0   1     1514.81     1629.89     20.39 o 
   8   0   1       12.21       12.52      1.04 o 
   9   0   1       64.22       67.01      2.12 o 
  10   0   1        4.11        4.26      1.09 o 
  11   0   1       22.35       24.12      1.83 o 
  12   0   1        6.59        7.82      1.68 o 
  13   0   1        8.79        8.14      1.70 o 
  14   0   1        1.48        3.48      2.77 o 
   0   1   1     3602.25     3700.29     43.93 o 
   1   1   1     9350.19     9705.14     74.70 o 
   2   1   1     3616.28     3660.81     26.57 o 
   3   1   1     3525.40     3626.68     26.37 o 
   4   1   1     3370.60     3663.88     27.59 o 
   5   1   1     1044.75     1133.98      8.56 o 
   6   1   1      298.34      311.89      3.23 o 
   7   1   1      181.34      192.96      2.49 o 
   8   1   1      192.32      175.99      2.71 o 
   9   1   1       83.23       76.90      1.95 o 
  10   1   1       16.83       18.47      1.06 o 
  11   1   1       33.53       31.26      1.38 o 
  12   1   1       12.04       12.42      1.15 o 
  13   1   1       24.84       29.02      1.68 o 
  14   1   1        4.35        5.72      1.73 o 
   0   2   1    13312.31    14010.63    143.12 o 
   1   2   1      810.07      830.48      6.59 o 
   2   2   1     1854.17     1927.81     14.11 o 
   3   2   1      591.46      635.91      4.87 o 
   4   2   1      939.08     1047.81      7.89 o 
   5   2   1     1872.52     2052.11     15.18 o 
   6   2   1     1877.73     2053.19     15.27 o 
   7   2   1      668.85      688.06      6.26 o 
   8   2   1      428.54      443.50      4.63 o 
   9   2   1      642.57      631.47      6.34 o 
  10   2   1      297.03      286.36      3.70 o 
  11   2   1      337.45      317.81      4.13 o 
  12   2   1       15.14       15.37      1.21 o 
  13   2   1       10.98       10.64      1.39 o 
  14   2   1        6.27        3.96      2.22 o 
   0   3   1      182.86      166.57      2.04 o 
   1   3   1      997.06     1019.98      8.44 o 
   2   3   1      900.54      939.85      7.25 o 
   3   3   1     1665.96     1776.22     13.12 o 
   4   3   1      464.58      487.19      3.91 o 
   5   3   1     1136.68     1260.75      9.54 o 
   6   3   1      512.77      541.66      4.44 o 
   7   3   1       16.16       13.23      0.67 o 
   8   3   1      100.26       98.60      1.78 o 
   9   3   1      375.23      359.11      4.23 o 
  10   3   1       32.04       33.88      1.27 o 
  11   3   1      386.25      387.72      5.65 o 
  12   3   1       10.20       10.28      1.29 o 
  13   3   1       15.98       14.25      1.52 o 
  14   3   1       13.80       18.88      3.84 o 
   0   4   1      155.07      167.90      2.12 o 
   1   4   1      507.09      512.53      4.31 o 
   2   4   1      405.31      415.37      3.60 o 
   3   4   1       88.86       99.04      1.28 o 
   4   4   1      372.70      369.99      3.10 o 
   5   4   1       21.11       27.82      0.63 o 
   6   4   1       58.23       59.05      0.97 o 
   7   4   1      121.14      123.32      1.73 o 
   8   4   1       77.42       72.97      1.57 o 
   9   4   1      103.57       97.82      2.17 o 
  10   4   1       96.60       81.87      2.60 o 
  11   4   1       51.78       50.17      1.88 o 
  12   4   1      135.43      123.59      2.97 o 
  13   4   1       34.95       35.29      1.94 o 
   0   5   1      355.99      342.54      4.00 o 
   1   5   1      734.43      769.43      6.37 o 
   2   5   1      226.95      223.56      2.21 o 
   3   5   1      369.06      349.80      3.21 o 
   4   5   1      124.34      122.69      1.43 o 
   5   5   1      265.61      287.70      2.68 o 
   6   5   1      204.10      194.73      2.94 o 
   7   5   1       68.64       68.98      1.56 o 
   8   5   1      158.34      147.58      2.61 o 
   9   5   1        8.06        9.04      1.04 o 
  10   5   1        8.46        8.24      1.14 o 
  11   5   1       26.61       20.82      1.49 o 
  12   5   1       14.19       16.41      1.52 o 
  13   5   1       49.38       48.30      2.19 o 
   0   6   1      640.28      685.55      7.62 o 
   1   6   1      795.34      845.18      7.04 o 
   2   6   1      164.63      185.44      1.99 o 
   3   6   1       10.42        8.90      0.50 o 
   4   6   1      207.00      196.71      2.16 o 
   5   6   1       38.80       35.81      0.88 o 
   6   6   1      422.32      399.02      4.16 o 
   7   6   1      771.11      740.78      7.47 o 
   8   6   1      361.67      339.44      4.88 o 
   9   6   1        0.62        0.36      0.91 o 
  10   6   1       26.37       27.45      1.55 o 
  11   6   1       20.10       22.27      1.61 o 
  12   6   1        8.02       10.39      1.40 o 
  13   6   1       12.46       17.01      5.14 o 
   0   7   1      285.69      279.77      3.56 o 
   1   7   1       24.57       22.52      1.02 o 
   2   7   1       74.74       77.19      1.21 o 
   3   7   1      199.38      200.08      2.22 o 
   4   7   1       56.09       45.41      1.01 o 
   5   7   1      173.45      158.90      2.11 o 
   6   7   1      318.76      310.80      3.55 o 
   7   7   1      449.83      448.18      5.50 o 
   8   7   1      145.69      140.15      2.81 o 
   9   7   1       58.05       53.96      1.88 o 
  10   7   1       14.92       17.39      1.39 o 
  11   7   1       15.73       16.75      1.48 o 
  12   7   1        7.37        8.20      1.37 o 
   0   8   1       92.53       82.73      2.07 o 
   1   8   1      254.78      250.38      2.90 o 
   2   8   1       62.12       60.34      1.14 o 
   3   8   1       60.18       58.30      1.25 o 
   4   8   1      193.97      194.87      2.43 o 
   5   8   1      255.11      238.89      3.11 o 
   6   8   1      310.58      298.12      3.53 o 
   7   8   1      159.28      153.22      2.59 o 
   8   8   1       27.13       28.71      1.47 o 
   9   8   1       46.26       45.50      1.82 o 
  10   8   1       13.26       10.94      1.31 o 
  11   8   1        7.43        7.67      1.31 o 
  12   8   1       15.71       17.40      4.94 o 
   0   9   1        0.10        0.22      0.81 o 
   1   9   1       86.02       82.67      1.57 o 
   2   9   1      160.80      172.15      2.39 o 
   3   9   1        6.27        5.90      0.84 o 
   4   9   1      182.17      167.35      2.42 o 
   5   9   1      340.30      332.78      3.99 o 
   6   9   1       38.77       33.90      1.19 o 
   7   9   1       37.07       39.57      1.44 o 
   8   9   1        2.40        3.57      1.24 o 
   9   9   1        4.37        5.30      1.11 o 
  10   9   1       25.44       25.53      2.01 o 
  11   9   1       19.43       22.30      1.74 o 
   0  10   1       41.91       33.27      1.63 o 
   1  10   1       84.78       81.65      1.66 o 
   2  10   1      303.30      254.54      3.41 o 
   3  10   1      217.82      212.51      3.20 o 
   4  10   1       55.52       49.37      1.53 o 
   5  10   1       40.22       36.65      1.53 o 
   6  10   1        4.85        4.24      0.85 o 
   7  10   1       20.57       19.55      1.23 o 
   8  10   1       30.63       31.87      1.66 o 
   9  10   1        7.35        7.58      1.22 o 
  10  10   1       11.09       11.83      1.45 o 
   0  11   1        3.02        3.79      1.16 o 
   1  11   1      102.13       96.32      1.98 o 
   2  11   1        6.46        4.53      0.96 o 
   3  11   1      137.75      134.88      2.54 o 
   4  11   1       96.30      101.40      2.23 o 
   5  11   1       13.88       16.74      1.30 o 
   6  11   1       55.31       56.52      1.75 o 
   7  11   1        1.93        2.04      1.15 o 
   8  11   1       10.96       12.10      1.61 o 
   9  11   1        8.01       10.19      1.38 o 
   0  12   1       14.52       14.02      1.57 o 
   1  12   1        0.65        0.16      0.88 o 
   2  12   1        4.03        2.99      0.94 o 
   3  12   1        0.58        1.05      0.94 o 
   4  12   1       37.37       37.50      1.57 o 
   5  12   1        7.73        9.37      1.15 o 
   6  12   1        2.90        3.41      1.05 o 
   7  12   1       36.00       40.10      2.05 o 
   8  12   1        5.08        5.80      1.53 o 
   0  13   1        3.10        1.73      1.80 o 
   1  13   1        1.34        0.01      0.97 o 
   2  13   1        4.58        3.51      1.03 o 
   3  13   1       15.77       17.68      1.32 o 
   4  13   1       28.38       28.18      1.53 o 
   5  13   1        4.38        5.87      1.15 o 
   6  13   1        3.93        4.94      1.27 o 
   7  13   1       11.15       14.10      1.86 o 
   0  14   1       49.85       58.78      3.17 o 
   1  14   1       21.37       24.45      1.73 o 
   2  14   1       32.45       38.34      1.84 o 
   3  14   1        6.78        8.98      1.37 o 
   4  14   1       17.05       22.41      1.77 o 
   5  14   1       11.34       11.85      1.42 o 
   0  15   1        9.97        8.41      2.94 o 
   1  15   1        1.47        2.38      2.03 o 
   0   0   2     1467.45     1498.03     25.41 o 
   1   0   2    15321.27    15439.55    169.17 o 
   2   0   2     4518.62     4579.37     50.26 o 
   3   0   2       19.15       16.95      0.79 o 
   4   0   2      982.03     1003.61     11.47 o 
   5   0   2      167.57      191.18      2.74 o 
   6   0   2      306.89      307.99      4.26 o 
   7   0   2      474.96      515.67      6.56 o 
   8   0   2       33.21       28.89      1.37 o 
   9   0   2      144.69      150.91      3.19 o 
  10   0   2       33.57       32.77      1.69 o 
  11   0   2       47.21       41.79      1.96 o 
  12   0   2       11.03       11.10      1.58 o 
  13   0   2      126.37      125.72      3.83 o 
  14   0   2        0.15        0.20      2.97 o 
   0   1   2      435.10      407.64      5.02 o 
   1   1   2     2194.03     2235.19     16.77 o 
   2   1   2    11108.66    11623.72     83.86 o 
   3   1   2     3874.78     4054.35     29.45 o 
   4   1   2     1517.69     1755.67     13.42 o 
   5   1   2      453.36      519.18      4.49 o 
   6   1   2      240.05      253.24      2.52 o 
   7   1   2      764.63      796.08      6.82 o 
   8   1   2       28.84       28.58      0.97 o 
   9   1   2      125.65      118.81      1.97 o 
  10   1   2       34.53       33.25      1.25 o 
  11   1   2        2.25        1.85      0.83 o 
  12   1   2       52.46       57.19      1.72 o 
  13   1   2        0.31        1.20      1.00 o 
  14   1   2       18.71       22.76      2.13 o 
   0   2   2     4205.40     4226.50     43.32 o 
   1   2   2    10274.04    10590.96     76.46 o 
   2   2   2     5104.19     5317.97     38.53 o 
   3   2   2      871.35      966.19      7.50 o 
   4   2   2      722.61      792.40      6.07 o 
   5   2   2     3692.51     4129.72     30.14 o 
   6   2   2     1193.59     1301.93      9.87 o 
   7   2   2       59.12       57.34      1.09 o 
   8   2   2      157.45      146.32      2.44 o 
   9   2   2      230.92      224.73      2.92 o 
  10   2   2       14.55       11.25      0.98 o 
  11   2   2       12.46       16.65      1.14 o 
  12   2   2       21.09       21.30      1.31 o 
  13   2   2        5.46        5.13      1.34 o 
  14   2   2       14.29       19.31      3.60 o 
   0   3   2      768.00      750.84      7.98 o 
   1   3   2     5561.56     5940.87     45.95 o 
   2   3   2     1856.63     2013.00     14.78 o 
   3   3   2      315.85      333.65      2.74 o 
   4   3   2     1017.14     1092.48      8.27 o 
   5   3   2       15.72       20.31      0.54 o 
   6   3   2      497.79      542.78      4.44 o 
   7   3   2      203.88      205.72      2.77 o 
   8   3   2      174.62      182.48      2.58 o 
   9   3   2       41.45       38.76      1.26 o 
  10   3   2      106.04       98.94      1.98 o 
  11   3   2       86.22       85.94      2.44 o 
  12   3   2       17.73       17.78      1.48 o 
  13   3   2        1.30        1.53      1.20 o 
  14   3   2       15.06        7.91      5.14 o 
   0   4   2       70.49       70.36      1.67 o 
   1   4   2     1505.09     1590.64     11.78 o 
   2   4   2     1212.13     1275.68      9.53 o 
   3   4   2     1777.52     1922.42     14.71 o 
   4   4   2      124.29      119.13      1.30 o 
   5   4   2      536.58      602.31      4.86 o 
   6   4   2        6.42        6.50      0.47 o 
   7   4   2       21.31       18.66      0.76 o 
   8   4   2      446.70      426.67      4.74 o 
   9   4   2      196.33      196.80      3.77 o 
  10   4   2      136.86      129.87      2.77 o 
  11   4   2        0.38        0.34      0.94 o 
  12   4   2       16.40       16.06      1.44 o 
  13   4   2        7.68       13.20      1.47 o 
   0   5   2       50.40       42.94      0.96 o 
   1   5   2      127.17      139.30      1.37 o 
   2   5   2       50.45       57.49      0.93 o 
   3   5   2      305.94      298.12      2.59 o 
   4   5   2      288.26      333.13      2.94 o 
   5   5   2      107.95      107.75      1.30 o 
   6   5   2      310.72      296.04      3.86 o 
   7   5   2       25.53       20.01      0.94 o 
   8   5   2       70.62       59.99      1.68 o 
   9   5   2       10.38       11.15      1.10 o 
  10   5   2        3.12        2.03      0.97 o 
  11   5   2       15.87       14.28      1.36 o 
  12   5   2       88.36       93.08      2.66 o 
  13   5   2        2.62       -0.23      1.20 o 
   0   6   2     1197.16     1301.50     13.90 o 
   1   6   2      834.99      913.84      7.04 o 
   2   6   2      401.23      454.49      4.06 o 
   3   6   2       55.44       60.53      1.04 o 
   4   6   2       43.53       37.41      0.86 o 
   5   6   2      153.52      137.20      1.84 o 
   6   6   2      223.61      200.81      2.42 o 
   7   6   2       15.77       16.64      0.97 o 
   8   6   2       28.74       29.09      2.10 o 
   9   6   2        8.79        8.60      1.11 o 
  10   6   2       17.13       22.16      1.82 o 
  11   6   2        1.76        2.04      1.09 o 
  12   6   2       17.85       18.57      1.58 o 
  13   6   2       13.95       15.62      5.14 o 
   0   7   2      239.62      214.68      2.90 o 
   1   7   2      135.67      131.63      1.65 o 
   2   7   2       13.28       10.55      0.56 o 
   3   7   2      232.59      223.31      2.40 o 
   4   7   2      324.33      304.55      3.34 o 
   5   7   2      260.54      256.08      3.00 o 
   6   7   2       68.22       71.23      1.46 o 
   7   7   2      350.23      317.60      4.29 o 
   8   7   2      148.16      145.36      2.89 o 
   9   7   2       13.56       14.39      1.28 o 
  10   7   2       32.18       30.80      1.67 o 
  11   7   2       60.15       66.54      3.56 o 
  12   7   2       15.13       14.73      1.51 o 
   0   8   2        1.26        1.05      0.76 o 
   1   8   2       42.63       45.92      1.39 o 
   2   8   2      399.12      386.69      3.73 o 
   3   8   2      531.73      500.12      4.89 o 
   4   8   2      144.25      138.00      2.05 o 
   5   8   2      749.75      748.18      6.94 o 
   6   8   2      124.32      116.42      2.12 o 
   7   8   2       77.07       71.21      1.85 o 
   8   8   2       18.34       20.99      1.36 o 
   9   8   2       19.80       21.06      1.46 o 
  10   8   2       46.02       41.20      1.87 o 
  11   8   2       38.67       44.16      2.02 o 
  12   8   2        6.91        2.37      3.76 o 
   0   9   2      253.46      237.15      4.10 o 
   1   9   2      107.24      111.64      1.87 o 
   2   9   2       18.25       19.91      0.98 o 
   3   9   2      305.43      285.04      3.54 o 
   4   9   2      429.58      422.66      4.38 o 
   5   9   2       21.28       22.16      1.04 o 
   6   9   2       40.10       34.92      1.27 o 
   7   9   2       41.73       39.03      1.51 o 
   8   9   2        5.48        4.59      1.18 o 
   9   9   2       11.52        8.82      1.21 o 
  10   9   2       42.34       42.57      1.97 o 
  11   9   2        1.26        0.43      1.30 o 
   0  10   2       82.63       84.60      3.21 o 
   1  10   2       21.14       24.59      1.10 o 
   2  10   2       48.19       40.86      1.32 o 
   3  10   2      129.01      124.29      2.48 o 
   4  10   2       56.67       54.84      1.62 o 
   5  10   2      260.89      270.62      3.96 o 
   6  10   2       12.24       13.04      0.98 o 
   7  10   2       11.31       10.98      1.10 o 
   8  10   2        8.09        8.50      1.17 o 
   9  10   2        1.15       -1.07      1.22 o 
  10  10   2       36.72       40.80      2.02 o 
   0  11   2      281.06      258.73      5.20 o 
   1  11   2      127.32      120.70      2.22 o 
   2  11   2      474.87      429.27      5.01 o 
   3  11   2       13.41       12.31      1.11 o 
   4  11   2       54.92       54.44      1.78 o 
   5  11   2       29.01       29.97      1.44 o 
   6  11   2       19.83       20.73      1.31 o 
   7  11   2        0.63        1.29      1.22 o 
   8  11   2        8.40       11.00      1.57 o 
   9  11   2        1.91        2.62      1.21 o 
   0  12   2      120.38      110.52      3.99 o 
   1  12   2        3.68        3.72      0.96 o 
   2  12   2       62.66       59.19      1.77 o 
   3  12   2       98.35       98.44      2.26 o 
   4  12   2       10.55       10.77      1.24 o 
   5  12   2        0.92       -0.91      0.91 o 
   6  12   2        1.69        3.08      1.06 o 
   7  12   2       23.18       27.09      1.85 o 
   8  12   2        0.64        1.57      1.36 o 
   0  13   2       20.19       22.82      1.95 o 
   1  13   2        2.44        1.41      1.02 o 
   2  13   2       19.30       19.07      1.42 o 
   3  13   2       49.12       49.11      1.79 o 
   4  13   2        2.98        4.51      1.11 o 
   5  13   2       10.38        8.98      1.26 o 
   6  13   2       21.36       22.09      1.61 o 
   7  13   2        0.27        1.50      1.63 o 
   0  14   2        0.20        1.19      1.69 o 
   1  14   2       23.28       24.46      1.72 o 
   2  14   2       15.81       20.47      1.57 o 
   3  14   2       38.96       38.94      1.88 o 
   4  14   2       13.77       16.41      1.46 o 
   5  14   2       24.10       26.61      1.89 o 
   0  15   2       96.65      103.43      8.31 o 
   1   0   3     1756.43     1890.25     19.49 o 
   2   0   3     4758.47     4960.92     54.46 o 
   3   0   3     2987.97     3116.62     37.00 o 
   4   0   3     2051.80     2144.71     23.98 o 
   5   0   3       14.21       17.89      0.85 o 
   6   0   3        5.29        4.38      0.67 o 
   7   0   3      702.27      740.96      9.04 o 
   8   0   3       65.35       66.82      1.98 o 
   9   0   3        5.21        1.70      1.00 o 
  10   0   3      282.00      278.62      5.41 o 
  11   0   3        1.57       -0.75      2.42 o 
  12   0   3       17.21       21.08      1.84 o 
  13   0   3        0.80       -0.96      1.57 o 
  14   0   3        1.27        5.25      3.46 o 
   0   1   3    12043.04    11758.48    141.99 o 
   1   1   3     5965.00     6074.05     45.26 o 
   2   1   3     8552.19     8924.93     64.44 o 
   3   1   3      199.43      212.69      2.44 o 
   4   1   3     1357.45     1443.35     11.13 o 
   5   1   3      244.54      291.85      2.76 o 
   6   1   3      693.99      740.79      6.31 o 
   7   1   3      510.24      541.62      4.95 o 
   8   1   3       39.47       39.71      1.14 o 
   9   1   3      133.34      132.71      2.10 o 
  10   1   3      105.82       96.80      2.00 o 
  11   1   3       49.42       47.32      1.78 o 
  12   1   3       58.19       60.21      1.96 o 
  13   1   3        3.58        3.38      1.06 o 
  14   1   3        6.56       11.48      2.67 o 
   0   2   3     3629.00     3907.54     42.98 o 
   1   2   3      997.15     1054.76      8.35 o 
   2   2   3     2501.94     2633.78     19.81 o 
   3   2   3     1986.52     2081.78     15.30 o 
   4   2   3     1478.16     1633.82     12.13 o 
   5   2   3      460.95      507.21      4.09 o 
   6   2   3      237.17      256.04      2.55 o 
   7   2   3      119.39      115.55      2.07 o 
   8   2   3      102.85       92.51      1.64 o 
   9   2   3       59.17       49.79      1.48 o 
  10   2   3      174.39      168.40      2.66 o 
  11   2   3       79.50       71.41      2.10 o 
  12   2   3       18.06       19.19      1.24 o 
  13   2   3       45.86       44.23      2.12 o 
  14   2   3        4.91        7.52      4.94 o 
   0   3   3      128.95      115.88      2.04 o 
   1   3   3      498.46      488.14      3.92 o 
   2   3   3     1409.25     1455.85     10.79 o 
   3   3   3     1287.75     1415.43     10.54 o 
   4   3   3      781.17      880.51      6.76 o 
   5   3   3      389.00      436.92      3.62 o 
   6   3   3      200.67      191.58      1.92 o 
   7   3   3       29.53       32.84      1.11 o 
   8   3   3      338.77      331.79      3.89 o 
   9   3   3        4.88        3.54      0.78 o 
  10   3   3       58.60       51.81      1.49 o 
  11   3   3        7.63       10.91      1.18 o 
  12   3   3       49.75       47.27      1.99 o 
  13   3   3        6.03        7.04      1.29 o 
   0   4   3     2060.32     2135.93     22.20 o 
   1   4   3     1045.28     1054.80      7.92 o 
   2   4   3     1594.79     1713.23     12.69 o 
   3   4   3      826.94      978.03      7.44 o 
   4   4   3      633.96      637.92      5.05 o 
   5   4   3      189.68      201.81      1.97 o 
   6   4   3      131.55      143.65      1.61 o 
   7   4   3       91.65       93.14      1.78 o 
   8   4   3      116.94      115.16      1.98 o 
   9   4   3       95.09       83.34      2.03 o 
  10   4   3       46.25       41.22      1.61 o 
  11   4   3       34.62       35.98      1.70 o 
  12   4   3       20.37       18.95      1.51 o 
  13   4   3        1.49        2.76      1.34 o 
   0   5   3       13.56       12.01      0.56 o 
   1   5   3      693.92      778.85      6.02 o 
   2   5   3     4103.84     4502.87     33.84 o 
   3   5   3      333.37      339.37      2.89 o 
   4   5   3      212.39      225.40      2.12 o 
   5   5   3      145.96      142.76      1.64 o 
   6   5   3        0.78        1.46      0.53 o 
   7   5   3     1007.31      965.19      9.38 o 
   8   5   3      109.95      116.47      2.45 o 
   9   5   3        2.25        1.21      0.85 o 
  10   5   3       32.59       32.51      1.57 o 
  11   5   3       20.06       20.98      1.47 o 
  12   5   3       25.84       25.82      1.71 o 
  13   5   3        5.14        4.31      1.92 o 
   0   6   3      116.41      106.61      1.74 o 
   1   6   3      715.44      749.19      5.86 o 
   2   6   3       28.24       29.60      0.60 o 
   3   6   3       94.13       88.35      1.27 o 
   4   6   3      220.84      189.21      2.21 o 
   5   6   3      432.29      434.41      4.59 o 
   6   6   3      662.05      648.89      6.03 o 
   7   6   3      276.98      264.50      3.48 o 
   8   6   3       43.88       41.97      1.49 o 
   9   6   3       57.08       51.36      1.80 o 
  10   6   3       13.74       13.50      1.30 o 
  11   6   3        7.35       10.81      1.43 o 
  12   6   3       25.45       27.96      1.76 o 
  13   6   3       25.80       34.61      6.33 o 
   0   7   3       30.47       28.63      0.94 o 
   1   7   3      312.43      356.39      3.37 o 
   2   7   3      108.73      124.00      1.60 o 
   3   7   3       21.23       19.48      0.75 o 
   4   7   3       87.76       90.67      1.58 o 
   5   7   3      284.37      268.73      3.25 o 
   6   7   3      631.22      595.51      5.69 o 
   7   7   3        3.15        1.71      0.74 o 
   8   7   3       14.75       15.68      1.22 o 
   9   7   3        4.49        2.94      0.99 o 
  10   7   3       13.97       12.19      1.30 o 
  11   7   3       69.12       59.71      2.19 o 
  12   7   3       10.76       13.70      1.51 o 
   0   8   3       96.95       97.82      3.61 o 
   1   8   3      220.00      209.14      3.26 o 
   2   8   3      198.07      179.22      2.14 o 
   3   8   3       27.16       25.29      0.89 o 
   4   8   3      248.01      234.74      2.77 o 
   5   8   3      214.27      200.62      2.56 o 
   6   8   3      393.41      389.62      4.14 o 
   7   8   3      309.55      299.40      3.98 o 
   8   8   3       59.47       62.86      1.97 o 
   9   8   3       33.52       36.10      2.10 o 
  10   8   3       22.53       19.47      1.52 o 
  11   8   3        2.47        4.94      1.25 o 
  12   8   3        3.44        7.71      3.96 o 
   0   9   3        3.77        3.02      0.90 o 
   1   9   3       34.82       32.20      1.06 o 
   2   9   3       48.30       47.54      1.31 o 
   3   9   3      155.20      143.40      2.30 o 
   4   9   3      219.80      212.40      2.69 o 
   5   9   3      145.30      139.45      2.10 o 
   6   9   3      162.47      164.87      2.47 o 
   7   9   3       13.81       14.48      1.07 o 
   8   9   3       19.05       17.61      1.35 o 
   9   9   3       23.33       22.48      1.51 o 
  10   9   3        9.31        9.39      1.31 o 
  11   9   3       69.36       76.35      3.76 o 
   0  10   3       52.63       50.56      2.27 o 
   1  10   3       95.91       82.79      1.86 o 
   2  10   3      221.00      206.54      2.92 o 
   3  10   3      220.52      214.44      3.03 o 
   4  10   3       55.24       59.44      1.56 o 
   5  10   3       22.53       24.59      1.27 o 
   6  10   3       74.58       70.83      1.68 o 
   7  10   3        8.14        7.77      1.01 o 
   8  10   3       27.05       31.12      1.63 o 
   9  10   3       49.92       50.19      2.02 o 
  10  10   3        0.96        1.29      1.26 o 
   0  11   3       28.71       19.72      1.69 o 
   1  11   3       82.39       81.48      1.84 o 
   2  11   3       36.75       31.63      1.29 o 
   3  11   3      122.62      116.94      2.23 o 
   4  11   3       26.99       30.62      1.39 o 
   5  11   3        9.17        8.50      1.05 o 
   6  11   3       45.34       44.71      1.74 o 
   7  11   3       16.96       19.00      1.81 o 
   8  11   3       54.05       58.73      2.54 o 
   9  11   3       18.96       27.60      2.12 o 
   0  12   3        4.71        4.73      1.27 o 
   1  12   3       20.42       22.76      1.29 o 
   2  12   3       24.97       27.88      1.48 o 
   3  12   3       55.74       58.20      1.90 o 
   4  12   3       27.14       27.20      1.42 o 
   5  12   3       35.85       36.36      1.59 o 
   6  12   3       58.27       67.40      2.14 o 
   7  12   3       13.62       16.95      1.66 o 
   8  12   3       27.53       33.26      2.40 o 
   0  13   3        3.20        4.34      1.47 o 
   1  13   3        6.82        5.46      1.13 o 
   2  13   3       16.94       17.71      1.39 o 
   3  13   3       12.90       12.59      1.31 o 
   4  13   3       11.26       11.92      1.24 o 
   5  13   3        3.00        2.52      1.18 o 
   6  13   3       12.08       12.61      1.53 o 
   7  13   3       53.32       61.14      3.84 o 
   0  14   3       18.47       15.90      2.65 o 
   1  14   3      108.65      117.37      3.27 o 
   2  14   3       10.54       12.36      1.63 o 
   3  14   3       10.59       11.90      1.63 o 
   4  14   3       12.67       12.02      1.70 o 
   5  14   3       11.08       11.29      2.02 o 
   0   0   4    13083.97    13236.56    191.24 o 
   1   0   4     4285.10     4509.15     49.52 o 
   2   0   4    10851.35    11208.00    121.73 o 
   3   0   4      360.23      406.98      4.56 o 
   4   0   4      813.54      885.18     11.07 o 
   5   0   4        0.75       -0.01      0.49 o 
   6   0   4       41.67       43.81      1.26 o 
   7   0   4      241.98      212.10      3.29 o 
   8   0   4      258.09      253.46      4.27 o 
   9   0   4        1.88        1.01      1.21 o 
  10   0   4      205.52      191.65      4.29 o 
  11   0   4       23.92       25.93      2.39 o 
  12   0   4        0.63        1.24      1.26 o 
  13   0   4       32.08       31.79      3.08 o 
  14   0   4        3.63        6.88      3.67 o 
   0   1   4     3007.64     3100.92     34.17 o 
   1   1   4     2974.02     3215.20     23.38 o 
   2   1   4     1408.63     1495.00     11.02 o 
   3   1   4      203.34      231.83      1.97 o 
   4   1   4      125.08      132.66      1.31 o 
   5   1   4      130.31      134.75      1.68 o 
   6   1   4      714.29      706.10      6.06 o 
   7   1   4      614.61      641.17      5.65 o 
   8   1   4      188.31      180.46      2.42 o 
   9   1   4       63.14       57.07      1.48 o 
  10   1   4      169.23      168.58      2.95 o 
  11   1   4       19.88       18.29      1.26 o 
  12   1   4        7.68        6.83      1.07 o 
  13   1   4        9.15       11.07      1.33 o 
  14   1   4       15.22       21.89      2.20 o 
   0   2   4      149.33      146.37      1.84 o 
   1   2   4     1480.93     1572.71     11.96 o 
   2   2   4    10616.03    11055.59     82.21 o 
   3   2   4      571.21      642.11      4.96 o 
   4   2   4     1905.75     2223.45     16.38 o 
   5   2   4       95.03       99.87      1.20 o 
   6   2   4       70.82       76.27      1.22 o 
   7   2   4       33.86       36.10      0.91 o 
   8   2   4       81.76       79.30      1.67 o 
   9   2   4       12.83        9.91      0.88 o 
  10   2   4       92.82       95.76      1.98 o 
  11   2   4       50.23       48.44      1.55 o 
  12   2   4        6.37       10.09      1.12 o 
  13   2   4       12.97       14.60      1.68 o 
  14   2   4       20.60       29.86      6.13 o 
   0   3   4       41.46       41.15      0.83 o 
   1   3   4      167.67      160.15      1.49 o 
   2   3   4     6503.99     6866.61     51.26 o 
   3   3   4     3428.44     3886.70     29.22 o 
   4   3   4      493.64      585.25      4.65 o 
   5   3   4      719.95      726.68      5.73 o 
   6   3   4       40.03       43.56      0.88 o 
   7   3   4      187.92      198.11      2.57 o 
   8   3   4      137.68      138.78      2.22 o 
   9   3   4       81.28       81.28      1.78 o 
  10   3   4        5.77        6.19      0.92 o 
  11   3   4       38.13       31.71      1.54 o 
  12   3   4        8.81        9.61      1.26 o 
  13   3   4        0.76        1.44      1.31 o 
   0   4   4      642.62      651.91      7.30 o 
   1   4   4     1785.57     1907.49     14.09 o 
   2   4   4     5240.08     5700.02     41.40 o 
   3   4   4      491.27      579.90      4.60 o 
   4   4   4       63.21       89.44      1.10 o 
   5   4   4       37.06       32.75      0.89 o 
   6   4   4      431.78      426.45      4.61 o 
   7   4   4      404.34      412.41      4.77 o 
   8   4   4      129.78      122.89      2.06 o 
   9   4   4       48.61       43.17      1.52 o 
  10   4   4       32.02       32.23      1.47 o 
  11   4   4       71.29       62.73      2.09 o 
  12   4   4        2.13        4.49      1.18 o 
  13   4   4        6.28        4.12      1.32 o 
   0   5   4      216.83      216.67      3.02 o 
   1   5   4      432.78      478.42      3.87 o 
   2   5   4        8.76       10.22      0.41 o 
   3   5   4      111.59      121.64      1.34 o 
   4   5   4     1609.58     1766.77     13.25 o 
   5   5   4       21.90       24.04      0.67 o 
   6   5   4       43.33       42.19      1.15 o 
   7   5   4      115.62      114.29      1.96 o 
   8   5   4      164.45      129.88      2.56 o 
   9   5   4      133.88      136.36      2.63 o 
  10   5   4       18.85       16.60      1.34 o 
  11   5   4       43.87       42.37      1.86 o 
  12   5   4       34.52       34.43      1.82 o 
  13   5   4        2.40        1.77      1.87 o 
   0   6   4     1160.23     1283.40     14.72 o 
   1   6   4      704.67      824.76      6.43 o 
   2   6   4      463.19      503.69      4.12 o 
   3   6   4       44.19       55.75      1.18 o 
   4   6   4      447.57      439.10      4.24 o 
   5   6   4       16.11       15.67      0.74 o 
   6   6   4       54.02       58.61      1.26 o 
   7   6   4      550.97      509.72      5.52 o 
   8   6   4       93.50       82.82      1.99 o 
   9   6   4       59.92       57.04      1.88 o 
  10   6   4      172.22      159.00      3.22 o 
  11   6   4        1.88        1.09      1.09 o 
  12   6   4        8.25        9.44      1.42 o 
   0   7   4       39.35       41.59      1.50 o 
   1   7   4       85.73       93.58      1.34 o 
   2   7   4       58.87       59.41      1.27 o 
   3   7   4      288.98      289.15      3.06 o 
   4   7   4       86.05       78.59      1.40 o 
   5   7   4        2.17        2.44      0.61 o 
   6   7   4        3.69        4.38      0.70 o 
   7   7   4       87.91       85.86      1.80 o 
   8   7   4       53.82       48.67      1.73 o 
   9   7   4        2.24        3.25      1.00 o 
  10   7   4       20.19       21.32      1.51 o 
  11   7   4        1.60        1.34      1.12 o 
  12   7   4        8.59        6.61      1.37 o 
   0   8   4        3.69        5.23      0.90 o 
   1   8   4       18.55       16.40      0.78 o 
   2   8   4      467.35      435.27      4.46 o 
   3   8   4       17.88       20.13      0.83 o 
   4   8   4      387.31      365.70      3.95 o 
   5   8   4       47.70       45.77      1.19 o 
   6   8   4       81.66       86.70      1.99 o 
   7   8   4      159.64      153.31      2.60 o 
   8   8   4       21.81       18.78      1.40 o 
   9   8   4       22.01       21.99      1.46 o 
  10   8   4       52.60       54.56      2.08 o 
  11   8   4       31.24       31.42      1.85 o 
   0   9   4      102.10       90.87      2.35 o 
   1   9   4       41.41       34.05      1.13 o 
   2   9   4      172.39      171.99      2.51 o 
   3   9   4      649.14      607.65      6.37 o 
   4   9   4       54.79       52.40      1.65 o 
   5   9   4      165.04      152.39      2.23 o 
   6   9   4       31.21       29.28      1.16 o 
   7   9   4       93.52       94.20      2.07 o 
   8   9   4        1.02        0.22      0.99 o 
   9   9   4       38.29       36.73      1.76 o 
  10   9   4        5.19        6.31      1.24 o 
  11   9   4        9.84       10.34      2.04 o 
   0  10   4      202.98      199.10      4.20 o 
   1  10   4      191.40      168.25      2.55 o 
   2  10   4       90.81       92.80      1.98 o 
   3  10   4      181.92      171.58      2.62 o 
   4  10   4       20.68       17.21      1.06 o 
   5  10   4       41.25       42.49      1.49 o 
   6  10   4       59.96       56.30      1.59 o 
   7  10   4       21.30       18.36      1.21 o 
   8  10   4        3.09        1.91      1.08 o 
   9  10   4       22.09       28.43      1.71 o 
  10  10   4        1.81        2.08      1.24 o 
   0  11   4        2.37        0.40      1.17 o 
   1  11   4      100.40       92.28      2.05 o 
   2  11   4       51.30       49.63      1.59 o 
   3  11   4       88.05       78.93      1.86 o 
   4  11   4       89.51       85.87      2.06 o 
   5  11   4        7.93        8.18      1.21 o 
   6  11   4       37.76       40.22      1.68 o 
   7  11   4       74.08       80.10      2.39 o 
   8  11   4        5.90        6.25      1.95 o 
   9  11   4        5.76        4.13      1.89 o 
   0  12   4        0.04       -1.15      1.15 o 
   1  12   4       10.64        6.80      1.02 o 
   2  12   4       41.39       46.27      1.63 o 
   3  12   4        4.92        3.48      0.97 o 
   4  12   4        0.16       -0.32      0.92 o 
   5  12   4       11.21       10.17      1.25 o 
   6  12   4        1.48        1.26      1.50 o 
   7  12   4        3.25        3.18      1.31 o 
   8  12   4       17.86       17.92      3.22 o 
   0  13   4       19.30       19.57      2.19 o 
   1  13   4      103.78      106.43      2.78 o 
   2  13   4        0.41       -1.32      1.32 o 
   3  13   4        7.50       10.00      1.51 o 
   4  13   4       28.78       26.24      1.72 o 
   5  13   4        1.64        0.18      1.22 o 
   6  13   4       12.21       13.22      2.08 o 
   0  14   4       51.53       52.45      3.65 o 
   1  14   4        6.26        6.37      1.51 o 
   2  14   4       13.99       18.08      1.76 o 
   3  14   4        6.08        7.18      1.56 o 
   4  14   4        3.22        0.40      1.57 o 
   1   0   5     6375.06     6484.76     66.34 o 
   2   0   5      631.66      685.10      7.37 o 
   3   0   5      395.30      415.99      4.71 o 
   4   0   5     1236.35     1301.62     13.80 o 
   5   0   5      230.60      205.54      3.00 o 
   6   0   5        4.14        4.11      0.79 o 
   7   0   5       69.68       71.38      1.74 o 
   8   0   5      144.97      140.80      2.94 o 
   9   0   5      676.05      669.95     10.38 o 
  10   0   5       19.74       19.15      1.60 o 
  11   0   5       11.81       12.53      1.60 o 
  12   0   5        2.78        5.73      1.51 o 
  13   0   5        3.47        0.83      1.44 o 
  14   0   5       39.50       43.13      3.52 o 
   0   1   5      256.85      265.26      3.31 o 
   1   1   5     7262.07     7409.73     55.40 o 
   2   1   5     1838.33     1969.63     15.98 o 
   3   1   5       48.64       52.79      0.73 o 
   4   1   5      421.59      411.08      3.35 o 
   5   1   5      513.26      577.23      4.80 o 
   6   1   5      110.73      126.21      1.59 o 
   7   1   5       40.28       36.52      0.90 o 
   8   1   5      231.52      217.09      2.73 o 
   9   1   5       68.29       63.99      1.57 o 
  10   1   5       34.69       32.78      1.29 o 
  11   1   5       47.34       44.40      1.58 o 
  12   1   5        1.13        1.03      0.89 o 
  13   1   5        1.50        1.51      1.01 o 
  14   1   5        2.00        2.30      2.20 o 
   0   2   5      973.40     1032.82     10.90 o 
   1   2   5      207.96      211.60      1.81 o 
   2   2   5     1081.22     1183.68      9.11 o 
   3   2   5     2886.06     3166.93     23.87 o 
   4   2   5      689.73      761.16      5.90 o 
   5   2   5       94.37       98.75      1.19 o 
   6   2   5      143.98      129.30      1.63 o 
   7   2   5       77.40       87.72      1.61 o 
   8   2   5       52.91       46.11      1.54 o 
   9   2   5      745.23      742.76      7.65 o 
  10   2   5       73.94       76.37      1.79 o 
  11   2   5       11.31        9.60      1.01 o 
  12   2   5        9.81       10.47      1.16 o 
  13   2   5       25.69       26.47      1.77 o 
   0   3   5      145.25      133.14      1.79 o 
   1   3   5      843.94      950.95      7.40 o 
   2   3   5     1583.94     1769.68     13.51 o 
   3   3   5      150.64      178.68      1.77 o 
   4   3   5      839.52      932.40      7.41 o 
   5   3   5      266.21      281.26      2.53 o 
   6   3   5      158.78      135.96      1.79 o 
   7   3   5       64.99       60.19      1.21 o 
   8   3   5      127.33      121.39      2.05 o 
   9   3   5      518.85      501.53      5.57 o 
  10   3   5        9.51        7.92      0.93 o 
  11   3   5       13.02       16.54      1.27 o 
  12   3   5       23.24       22.42      1.59 o 
  13   3   5       39.49       38.92      2.14 o 
   0   4   5     1188.34     1413.06     14.91 o 
   1   4   5      407.16      422.34      3.43 o 
   2   4   5      142.48      139.09      1.47 o 
   3   4   5      872.59      985.88      7.80 o 
   4   4   5     1717.00     1948.59     15.00 o 
   5   4   5      217.62      242.40      2.38 o 
   6   4   5       24.56       26.46      0.79 o 
   7   4   5       44.70       47.39      1.11 o 
   8   4   5       69.99       62.39      1.40 o 
   9   4   5      122.21       99.31      2.20 o 
  10   4   5      139.46      130.13      2.65 o 
  11   4   5        2.57        1.79      1.01 o 
  12   4   5       11.83       15.85      1.46 o 
  13   4   5       14.89       13.46      1.66 o 
   0   5   5     1229.16     1357.95     14.46 o 
   1   5   5      742.10      826.92      6.40 o 
   2   5   5      502.89      565.61      4.69 o 
   3   5   5      199.47      213.50      2.19 o 
   4   5   5      288.77      291.15      2.75 o 
   5   5   5      259.92      293.25      2.91 o 
   6   5   5      121.68      122.16      1.86 o 
   7   5   5      156.80      149.36      3.16 o 
   8   5   5      215.37      189.11      2.93 o 
   9   5   5       73.35       66.21      1.88 o 
  10   5   5        3.47        2.71      0.96 o 
  11   5   5       48.20       44.69      1.88 o 
  12   5   5        9.32        9.80      1.32 o 
  13   5   5       10.21       14.01      2.59 o 
   0   6   5      263.81      281.27      3.57 o 
   1   6   5       41.22       42.91      0.79 o 
   2   6   5      732.31      808.82      6.36 o 
   3   6   5      888.29      931.42      7.81 o 
   4   6   5      685.85      709.66      6.67 o 
   5   6   5      533.49      535.04      5.91 o 
   6   6   5       11.58       11.90      0.81 o 
   7   6   5      225.36      217.91      2.97 o 
   8   6   5      357.48      324.55      5.74 o 
   9   6   5      100.85      109.17      2.40 o 
  10   6   5       24.85       32.81      1.66 o 
  11   6   5       30.75       27.03      1.67 o 
  12   6   5       14.49       15.18      1.57 o 
   0   7   5        5.21        6.58      0.66 o 
   1   7   5      444.95      460.34      4.20 o 
   2   7   5      146.09      139.29      3.22 o 
   3   7   5      190.13      198.78      2.35 o 
   4   7   5      266.35      250.71      2.83 o 
   5   7   5       36.78       41.30      1.10 o 
   6   7   5       44.42       43.30      1.22 o 
   7   7   5       71.51       57.59      1.49 o 
   8   7   5        2.25        3.77      0.87 o 
   9   7   5       74.11       68.61      2.65 o 
  10   7   5        4.31        5.31      1.12 o 
  11   7   5       57.92       55.74      2.15 o 
  12   7   5       16.22       25.42      2.19 o 
   0   8   5        1.73        1.56      0.84 o 
   1   8   5      375.82      373.89      4.36 o 
   2   8   5      166.81      155.39      2.15 o 
   3   8   5      147.53      133.76      1.92 o 
   4   8   5      459.15      442.74      4.47 o 
   5   8   5      115.12      100.97      2.00 o 
   6   8   5       15.79       15.00      0.93 o 
   7   8   5       61.65       61.05      1.80 o 
   8   8   5        9.97       11.84      1.36 o 
   9   8   5      126.52      123.24      2.91 o 
  10   8   5        6.31        6.16      1.19 o 
  11   8   5        7.26        9.51      1.40 o 
   0   9   5       42.58       36.26      1.73 o 
   1   9   5       70.05       64.05      1.48 o 
   2   9   5      170.18      148.93      2.33 o 
   3   9   5      124.89      120.57      2.10 o 
   4   9   5      154.69      148.52      2.15 o 
   5   9   5      108.60      100.43      1.78 o 
   6   9   5      108.33      107.13      2.18 o 
   7   9   5       15.97       17.78      1.17 o 
   8   9   5        0.22       -0.43      0.86 o 
   9   9   5        0.93        1.66      1.10 o 
  10   9   5       34.98       38.15      1.89 o 
  11   9   5        5.22        7.44      2.21 o 
   0  10   5       37.51       32.13      1.80 o 
   1  10   5       47.32       43.35      1.32 o 
   2  10   5       91.11       84.23      1.79 o 
   3  10   5       26.05       24.46      1.15 o 
   4  10   5       40.22       38.89      1.45 o 
   5  10   5       67.47       66.85      1.70 o 
   6  10   5        1.58        1.97      0.83 o 
   7  10   5       54.02       55.24      1.73 o 
   8  10   5        2.81        3.67      1.17 o 
   9  10   5       29.06       29.96      1.88 o 
  10  10   5        5.71        2.11      1.89 o 
   0  11   5       75.26       64.39      2.41 o 
   1  11   5       35.27       36.46      1.40 o 
   2  11   5       77.28       76.77      2.20 o 
   3  11   5      141.46      129.92      2.35 o 
   4  11   5       81.33       82.21      2.04 o 
   5  11   5        9.66        9.97      1.15 o 
   6  11   5        6.84        7.08      1.21 o 
   7  11   5       65.06       71.86      2.63 o 
   8  11   5       22.88       20.74      2.10 o 
   9  11   5        0.09        1.57      2.44 o 
   0  12   5        0.06        0.64      1.47 o 
   1  12   5       43.04       40.81      1.79 o 
   2  12   5       37.09       38.36      1.76 o 
   3  12   5        2.11        2.77      1.10 o 
   4  12   5        0.90        1.01      1.04 o 
   5  12   5       25.84       27.09      1.65 o 
   6  12   5        3.40        2.54      1.28 o 
   7  12   5       36.21       40.66      2.70 o 
   8  12   5        9.76        6.53      3.96 o 
   0  13   5       13.42       16.98      2.07 o 
   1  13   5       42.37       42.02      1.94 o 
   2  13   5       51.58       50.44      2.20 o 
   3  13   5        9.89        8.10      1.52 o 
   4  13   5       21.33       25.91      1.88 o 
   5  13   5        7.39        7.42      1.41 o 
   6  13   5       35.57       38.30      2.58 o 
   0  14   5        8.84       11.62      2.08 o 
   1  14   5        8.62        9.15      1.58 o 
   2  14   5       28.84       27.71      1.97 o 
   3  14   5        0.62       -1.33      1.33 o 
   4  14   5       17.82       20.79      2.88 o 
   0   0   6      121.74      115.49      2.19 o 
   1   0   6      931.69     1052.98     11.12 o 
   2   0   6      747.04      716.62      8.24 o 
   3   0   6      109.47      106.81      1.61 o 
   4   0   6     1071.41     1145.09     12.22 o 
   5   0   6      727.65      835.04      9.19 o 
   6   0   6       16.28       18.16      0.88 o 
   7   0   6      190.39      186.41      3.06 o 
   8   0   6        0.75        1.18      0.88 o 
   9   0   6        1.09        2.72      1.16 o 
  10   0   6       24.37       22.00      1.98 o 
  11   0   6        0.79        0.84      1.22 o 
  12   0   6       39.49       41.71      2.36 o 
  13   0   6        9.33       12.55      1.80 o 
   0   1   6      526.92      480.67      5.70 o 
   1   1   6     2169.61     2228.47     16.85 o 
   2   1   6     3326.30     3569.74     26.80 o 
   3   1   6      290.88      302.31      2.55 o 
   4   1   6      346.87      387.11      3.21 o 
   5   1   6      279.14      302.84      2.65 o 
   6   1   6       81.93       81.90      1.30 o 
   7   1   6      112.31      103.37      1.50 o 
   8   1   6       75.72       62.14      1.30 o 
   9   1   6        7.47        9.76      0.91 o 
  10   1   6       98.88       97.04      2.13 o 
  11   1   6       18.36       19.85      1.27 o 
  12   1   6        4.10        5.75      1.10 o 
  13   1   6        2.86        1.73      1.11 o 
   0   2   6      338.97      310.72      3.92 o 
   1   2   6     2704.87     2856.54     20.88 o 
   2   2   6      205.98      237.35      2.05 o 
   3   2   6     2213.12     2560.38     19.40 o 
   4   2   6      746.11      842.84      6.75 o 
   5   2   6      176.41      177.37      1.76 o 
   6   2   6       79.57       71.57      1.27 o 
   7   2   6       49.16       49.46      1.25 o 
   8   2   6        9.76        9.46      0.76 o 
   9   2   6      221.94      217.69      3.05 o 
  10   2   6      135.09      133.13      2.36 o 
  11   2   6       18.92       19.04      1.26 o 
  12   2   6       28.32       28.56      1.60 o 
  13   2   6        1.97        2.30      1.24 o 
   0   3   6      817.98      894.28      9.61 o 
   1   3   6       17.85       18.47      0.66 o 
   2   3   6     2124.99     2387.43     18.12 o 
   3   3   6       71.42       70.34      0.98 o 
   4   3   6       99.09       87.02      1.20 o 
   5   3   6      193.11      215.51      2.18 o 
   6   3   6      212.68      229.91      3.53 o 
   7   3   6       20.13       18.77      0.84 o 
   8   3   6       71.65       67.81      1.37 o 
   9   3   6      585.29      570.90      6.18 o 
  10   3   6       92.41       90.50      1.97 o 
  11   3   6       18.65       18.02      1.45 o 
  12   3   6       12.29       13.06      1.37 o 
  13   3   6        1.50        0.22      1.28 o 
   0   4   6       69.90       61.18      1.31 o 
   1   4   6      820.33      863.90      6.62 o 
   2   4   6      429.58      445.10      3.78 o 
   3   4   6     3473.46     3935.13     29.69 o 
   4   4   6       22.99       36.60      0.95 o 
   5   4   6       34.61       38.95      0.84 o 
   6   4   6      240.78      259.38      2.84 o 
   7   4   6      133.16      136.44      1.93 o 
   8   4   6      116.11      112.80      2.18 o 
   9   4   6       36.36       44.27      1.57 o 
  10   4   6       34.86       38.67      1.64 o 
  11   4   6       23.27       24.80      1.47 o 
  12   4   6       22.73       24.90      1.67 o 
  13   4   6       21.78       21.26      1.84 o 
   0   5   6       15.03       17.62      0.69 o 
   1   5   6      297.18      332.12      2.85 o 
   2   5   6      266.26      268.82      2.52 o 
   3   5   6      688.69      755.60      6.17 o 
   4   5   6      640.83      691.44      5.75 o 
   5   5   6       93.95       92.30      1.32 o 
   6   5   6       62.49       60.13      1.33 o 
   7   5   6        9.53       11.52      0.85 o 
   8   5   6        0.42        2.03      0.78 o 
   9   5   6        5.89        5.17      0.97 o 
  10   5   6        9.33        7.45      1.10 o 
  11   5   6       11.64       10.52      1.22 o 
  12   5   6        3.26        4.37      1.26 o 
  13   5   6        0.74        2.69      2.51 o 
   0   6   6      391.08      415.54      4.98 o 
   1   6   6      327.57      337.09      2.95 o 
   2   6   6      283.28      285.50      2.71 o 
   3   6   6       27.88       23.60      0.67 o 
   4   6   6      370.37      388.65      3.88 o 
   5   6   6      290.25      280.17      4.52 o 
   6   6   6      237.44      254.19      3.07 o 
   7   6   6       11.77        9.79      0.87 o 
   8   6   6       73.37       69.98      1.77 o 
   9   6   6       17.82       19.17      1.34 o 
  10   6   6        0.98       -0.27      0.91 o 
  11   6   6        3.50        2.64      1.14 o 
  12   6   6        6.55        6.02      1.28 o 
   0   7   6      173.92      171.35      4.32 o 
   1   7   6      689.28      707.94      9.06 o 
   2   7   6      427.53      419.35      4.67 o 
   3   7   6      110.28      111.36      1.79 o 
   4   7   6       54.76       51.84      1.17 o 
   5   7   6       62.63       71.86      1.43 o 
   6   7   6       89.15       92.13      1.72 o 
   7   7   6      102.61       93.11      1.88 o 
   8   7   6       44.84       49.12      1.57 o 
   9   7   6       50.84       47.21      1.72 o 
  10   7   6       25.32       25.71      1.59 o 
  11   7   6       10.10       13.87      1.44 o 
  12   7   6        6.78        8.58      2.39 o 
   0   8   6       79.82       68.82      2.24 o 
   1   8   6      160.54      146.63      2.94 o 
   2   8   6       80.48       69.15      1.51 o 
   3   8   6      316.11      304.54      3.32 o 
   4   8   6      522.73      525.73      5.37 o 
   5   8   6      123.13      127.96      1.97 o 
   6   8   6       20.82       19.36      0.99 o 
   7   8   6       13.07       12.86      1.00 o 
   8   8   6       10.85       11.00      1.06 o 
   9   8   6       25.63       24.12      1.54 o 
  10   8   6       12.38       11.49      1.34 o 
  11   8   6       38.96       40.05      2.14 o 
   0   9   6       49.36       50.55      2.44 o 
   1   9   6       35.64       35.88      1.17 o 
   2   9   6      409.33      376.08      4.34 o 
   3   9   6        6.89        6.77      0.84 o 
   4   9   6      139.34      124.30      1.95 o 
   5   9   6       92.37       82.93      1.64 o 
   6   9   6       49.94       44.66      1.33 o 
   7   9   6        4.78        5.84      0.88 o 
   8   9   6       59.83       65.30      2.11 o 
   9   9   6       10.95       13.22      1.46 o 
  10   9   6        5.03        5.32      1.35 o 
  11   9   6        4.77        4.94      3.76 o 
   0  10   6      149.04      147.31      3.54 o 
   1  10   6       45.04       46.17      1.89 o 
   2  10   6       29.28       30.47      1.27 o 
   3  10   6       27.65       27.02      1.26 o 
   4  10   6        9.14        9.52      0.99 o 
   5  10   6       23.52       26.54      1.30 o 
   6  10   6       24.75       27.19      1.34 o 
   7  10   6       50.87       49.88      1.79 o 
   8  10   6       28.68       25.67      1.58 o 
   9  10   6       29.34       33.61      1.95 o 
  10  10   6        3.73        6.98      2.08 o 
   0  11   6        0.15        0.01      1.30 o 
   1  11   6       13.61       12.30      1.22 o 
   2  11   6      182.25      181.97      3.40 o 
   3  11   6        3.37        2.59      0.98 o 
   4  11   6       30.38       28.11      1.46 o 
   5  11   6       57.44       58.46      2.12 o 
   6  11   6       37.62       38.90      1.93 o 
   7  11   6       15.57       21.83      1.83 o 
   8  11   6       55.68       57.44      2.85 o 
   0  12   6        3.72        5.47      1.67 o 
   1  12   6        4.62        4.62      1.09 o 
   2  12   6        9.47        7.36      1.20 o 
   3  12   6        3.43        3.00      1.13 o 
   4  12   6       44.51       46.77      2.09 o 
   5  12   6        4.87        2.73      1.18 o 
   6  12   6       27.72       30.30      2.03 o 
   7  12   6        1.53       -0.61      1.41 o 
   8  12   6        1.42       -2.97      2.97 o 
   0  13   6       54.68       53.70      2.96 o 
   1  13   6       70.46       72.95      2.54 o 
   2  13   6        7.20        6.61      1.32 o 
   3  13   6        1.34        2.79      1.31 o 
   4  13   6       21.54       22.12      1.87 o 
   5  13   6        5.29        6.71      1.49 o 
   6  13   6        9.81       12.51      3.09 o 
   0  14   6        3.15        5.48      2.00 o 
   1  14   6       10.97       13.39      1.56 o 
   2  14   6        6.21        4.27      1.44 o 
   3  14   6        2.79        0.45      2.28 o 
   4  14   6       11.93       15.94      5.54 o 
   1   0   7     1699.82     1812.47     18.89 o 
   2   0   7     3372.48     3369.04     34.75 o 
   3   0   7     1093.27     1213.87     12.92 o 
   4   0   7      554.47      605.68      6.81 o 
   5   0   7       98.29      116.58      1.88 o 
   6   0   7       15.96       14.75      0.90 o 
   7   0   7        9.76        9.14      1.16 o 
   8   0   7      421.98      387.76      5.92 o 
   9   0   7       66.01       69.74      3.55 o 
  10   0   7      168.19      163.53      3.96 o 
  11   0   7       14.86       14.18      1.67 o 
  12   0   7       28.45       30.97      2.20 o 
  13   0   7        7.62        7.95      1.72 o 
   0   1   7       13.06       19.33      1.31 o 
   1   1   7     1297.48     1342.93     10.00 o 
   2   1   7     1693.47     1871.28     14.27 o 
   3   1   7     4463.02     4833.51     36.33 o 
   4   1   7       72.70       66.11      0.97 o 
   5   1   7      585.65      607.06      4.88 o 
   6   1   7      340.70      345.15      3.45 o 
   7   1   7      259.63      243.20      2.88 o 
   8   1   7        5.59        4.44      0.73 o 
   9   1   7      527.06      525.58      5.76 o 
  10   1   7        1.60        1.65      0.82 o 
  11   1   7       17.89       17.68      1.22 o 
  12   1   7        3.32        3.29      1.08 o 
  13   1   7        7.98        9.67      1.27 o 
   0   2   7     2188.14     2327.62     25.98 o 
   1   2   7      435.59      474.86      3.92 o 
   2   2   7      177.88      182.51      1.74 o 
   3   2   7      611.37      660.90      5.18 o 
   4   2   7     2160.40     2446.98     18.08 o 
   5   2   7      197.00      229.82      2.18 o 
   6   2   7      340.81      325.73      4.24 o 
   7   2   7      210.15      223.63      2.62 o 
   8   2   7      143.94      132.69      2.25 o 
   9   2   7       86.95       84.53      1.83 o 
  10   2   7       92.74       88.24      2.14 o 
  11   2   7        4.73        5.25      1.04 o 
  12   2   7        1.53        1.86      0.96 o 
  13   2   7        2.42        2.06      1.24 o 
   0   3   7      115.88      130.10      1.85 o 
   1   3   7      111.65      142.37      1.41 o 
   2   3   7      783.58      973.79      7.67 o 
   3   3   7      428.88      505.43      4.24 o 
   4   3   7      539.28      530.58      4.48 o 
   5   3   7        3.73        5.69      0.47 o 
   6   3   7      146.87      141.16      1.93 o 
   7   3   7       22.12       18.84      0.82 o 
   8   3   7      199.65      172.87      2.42 o 
   9   3   7      309.44      286.98      3.75 o 
  10   3   7       34.16       36.65      1.38 o 
  11   3   7       49.39       50.49      1.94 o 
  12   3   7       10.18        8.73      1.41 o 
  13   3   7        7.21        7.45      1.42 o 
   0   4   7      995.28     1172.35     12.54 o 
   1   4   7       63.52       72.74      0.94 o 
   2   4   7      183.31      167.91      1.74 o 
   3   4   7       92.23       83.25      1.14 o 
   4   4   7      245.37      263.03      2.53 o 
   5   4   7       18.78       22.10      0.68 o 
   6   4   7      194.57      201.34      2.94 o 
   7   4   7       12.37       12.21      0.75 o 
   8   4   7      158.64      127.15      2.15 o 
   9   4   7      331.54      313.48      4.43 o 
  10   4   7       59.48       53.95      1.89 o 
  11   4   7       24.50       25.94      1.52 o 
  12   4   7        4.17        3.60      1.28 o 
  13   4   7       11.46       12.82      2.47 o 
   0   5   7       32.82       39.99      1.23 o 
   1   5   7      236.00      296.31      2.62 o 
   2   5   7      776.04      851.47      6.88 o 
   3   5   7      551.36      606.76      5.10 o 
   4   5   7        1.53        1.72      0.43 o 
   5   5   7      329.52      331.67      3.15 o 
   6   5   7        4.84        3.49      0.69 o 
   7   5   7       49.23       37.57      1.21 o 
   8   5   7       55.92       58.02      1.49 o 
   9   5   7       36.38       32.31      1.46 o 
  10   5   7       59.38       63.64      1.95 o 
  11   5   7       38.60       37.77      1.70 o 
  12   5   7        3.77        4.92      1.27 o 
   0   6   7       12.85       16.16      0.75 o 
   1   6   7      236.59      235.09      2.24 o 
   2   6   7      439.00      466.10      4.08 o 
   3   6   7       78.29       70.72      1.24 o 
   4   6   7      236.48      244.01      2.73 o 
   5   6   7      190.06      206.24      2.56 o 
   6   6   7       71.19       61.20      1.55 o 
   7   6   7      229.17      210.71      2.93 o 
   8   6   7       50.72       40.93      1.44 o 
   9   6   7       64.73       67.02      1.95 o 
  10   6   7       33.64       38.05      1.65 o 
  11   6   7        0.86        0.25      1.08 o 
  12   6   7        1.23        1.97      1.22 o 
   0   7   7       68.71       73.73      1.54 o 
   1   7   7       10.60       10.80      0.57 o 
   2   7   7       51.69       50.70      1.10 o 
   3   7   7       44.84       40.77      1.03 o 
   4   7   7      171.62      157.89      2.72 o 
   5   7   7      180.20      180.65      2.35 o 
   6   7   7      140.12      116.43      2.06 o 
   7   7   7        1.70        2.56      0.78 o 
   8   7   7       65.36       56.29      1.59 o 
   9   7   7       10.17       11.20      1.42 o 
  10   7   7        9.59       10.06      1.38 o 
  11   7   7        9.42        6.66      1.39 o 
  12   7   7        3.06        2.19      2.65 o 
   0   8   7      247.80      244.08      4.50 o 
   1   8   7      243.05      242.90      2.77 o 
   2   8   7      108.38      113.17      1.75 o 
   3   8   7      544.28      519.83      5.08 o 
   4   8   7       81.57       79.92      1.54 o 
   5   8   7       68.62       55.28      1.39 o 
   6   8   7       72.65       68.18      1.81 o 
   7   8   7       11.75       13.76      1.08 o 
   8   8   7       55.26       51.15      1.76 o 
   9   8   7        0.47        0.03      1.21 o 
  10   8   7        8.70        9.33      1.40 o 
  11   8   7       14.73       16.34      1.73 o 
   0   9   7       89.37       86.09      3.03 o 
   1   9   7      306.27      283.06      4.25 o 
   2   9   7      208.89      188.83      3.08 o 
   3   9   7      285.52      259.85      3.80 o 
   4   9   7      133.20      126.45      2.08 o 
   5   9   7        8.32        8.32      0.87 o 
   6   9   7      103.85       95.26      2.09 o 
   7   9   7       47.21       46.95      1.59 o 
   8   9   7        2.54        3.66      1.06 o 
   9   9   7       11.68        9.82      1.53 o 
  10   9   7        2.09        5.15      1.50 o 
   0  10   7      109.83      109.88      3.55 o 
   1  10   7       94.88       92.78      2.32 o 
   2  10   7       41.10       34.31      1.56 o 
   3  10   7      187.48      168.96      2.99 o 
   4  10   7       62.46       62.20      1.86 o 
   5  10   7       19.53       20.52      1.31 o 
   6  10   7       95.50       97.73      2.34 o 
   7  10   7       57.68       57.84      2.03 o 
   8  10   7       29.56       30.89      1.83 o 
   9  10   7        8.32        8.53      2.16 o 
   0  11   7        4.02        3.52      1.47 o 
   1  11   7       20.26       20.78      1.40 o 
   2  11   7        7.15        4.91      1.11 o 
   3  11   7       17.19       18.42      1.40 o 
   4  11   7       14.80       18.74      1.35 o 
   5  11   7       46.10       50.40      1.84 o 
   6  11   7        2.79        1.55      1.23 o 
   7  11   7       23.19       25.24      1.93 o 
   8  11   7       27.26       33.36      2.38 o 
   0  12   7        2.45        0.92      1.44 o 
   1  12   7       10.92       10.88      1.26 o 
   2  12   7       10.60        9.96      1.30 o 
   3  12   7        4.32        6.22      1.23 o 
   4  12   7        0.91        1.35      1.10 o 
   5  12   7       27.22       27.99      1.71 o 
   6  12   7        2.23        2.67      1.42 o 
   7  12   7       25.46       29.24      2.40 o 
   0  13   7        0.35        3.92      1.77 o 
   1  13   7       26.36       29.25      1.78 o 
   2  13   7       19.17       17.50      1.57 o 
   3  13   7        8.51        9.94      1.42 o 
   4  13   7        3.61        5.56      1.42 o 
   5  13   7       39.36       42.47      2.43 o 
   6  13   7        4.30        6.36      3.00 o 
   0  14   7       16.63       18.96      2.46 o 
   1  14   7       38.51       42.30      2.11 o 
   2  14   7        3.02        7.38      2.51 o 
   3  14   7        6.65        8.79      2.54 o 
   0   0   8     1245.61     1290.91     19.29 o 
   1   0   8     4086.60     4317.88     44.43 o 
   2   0   8      156.00      168.28      2.27 o 
   3   0   8        0.00       -0.07      0.47 o 
   4   0   8      132.09      126.78      1.98 o 
   5   0   8       62.50       46.63      1.46 o 
   6   0   8      819.92      817.56      9.92 o 
   7   0   8      367.93      358.62      5.06 o 
   8   0   8       66.69       62.95      2.05 o 
   9   0   8       43.81       41.76      2.00 o 
  10   0   8       54.06       54.86      2.34 o 
  11   0   8       63.97       63.96      2.88 o 
  12   0   8        2.34        4.14      1.52 o 
  13   0   8        9.72       11.88      1.85 o 
   0   1   8     2209.76     2296.67     25.68 o 
   1   1   8      615.63      595.45      4.65 o 
   2   1   8     2660.89     2873.35     21.07 o 
   3   1   8      968.58     1078.47      8.21 o 
   4   1   8     2925.71     3038.63     22.36 o 
   5   1   8      351.06      354.65      3.11 o 
   6   1   8      340.93      351.92      5.84 o 
   7   1   8      192.03      174.30      2.23 o 
   8   1   8      206.13      202.53      3.02 o 
   9   1   8      232.83      219.93      3.26 o 
  10   1   8       26.67       27.94      1.32 o 
  11   1   8       54.00       54.84      1.76 o 
  12   1   8       56.51       59.90      2.06 o 
  13   1   8        9.05       11.89      1.32 o 
   0   2   8     1115.94     1251.98     14.31 o 
   1   2   8      209.58      185.16      1.86 o 
   2   2   8      555.90      652.05      5.30 o 
   3   2   8      200.97      219.76      2.04 o 
   4   2   8      501.73      506.35      4.48 o 
   5   2   8      148.84      130.66      1.55 o 
   6   2   8      115.58      120.02      1.90 o 
   7   2   8      146.86      136.43      1.95 o 
   8   2   8       83.58       74.33      1.49 o 
   9   2   8       51.89       49.10      1.53 o 
  10   2   8       57.08       56.26      1.78 o 
  11   2   8       20.34       22.90      1.33 o 
  12   2   8        7.24        6.79      1.09 o 
  13   2   8       59.04       60.88      2.38 o 
   0   3   8       59.66       58.58      1.32 o 
   1   3   8      348.48      360.17      3.30 o 
   2   3   8     1757.19     1972.65     14.65 o 
   3   3   8      555.85      596.23      4.96 o 
   4   3   8      248.45      237.13      2.34 o 
   5   3   8       51.44       54.01      1.03 o 
   6   3   8       23.24       23.22      0.83 o 
   7   3   8       42.89       36.08      1.17 o 
   8   3   8      260.93      245.23      3.06 o 
   9   3   8      210.08      197.59      2.99 o 
  10   3   8       12.62       10.17      0.97 o 
  11   3   8        6.89        6.07      1.17 o 
  12   3   8        0.44        0.63      1.57 o 
  13   3   8       16.28       19.96      1.98 o 
   0   4   8      885.64      930.99     10.14 o 
   1   4   8      194.18      204.03      1.99 o 
   2   4   8      467.96      494.63      4.20 o 
   3   4   8      177.07      217.26      2.19 o 
   4   4   8       12.87       11.34      0.54 o 
   5   4   8      147.70      155.25      2.22 o 
   6   4   8        3.25        2.73      0.58 o 
   7   4   8       65.77       57.98      1.28 o 
   8   4   8      142.41      129.41      1.99 o 
   9   4   8       23.22       25.53      1.32 o 
  10   4   8       12.38       14.74      1.23 o 
  11   4   8        3.98        3.98      1.06 o 
  12   4   8        5.76        6.81      1.33 o 
  13   4   8       21.96       26.70      5.14 o 
   0   5   8      431.50      408.79      4.88 o 
   1   5   8        9.66        8.74      0.44 o 
   2   5   8      305.89      277.79      2.64 o 
   3   5   8       27.50       26.31      0.70 o 
   4   5   8      220.61      228.92      2.41 o 
   5   5   8      225.10      229.55      2.41 o 
   6   5   8       23.11       25.73      0.90 o 
   7   5   8       14.15       14.29      0.92 o 
   8   5   8       80.45       76.85      1.74 o 
   9   5   8       14.18       19.88      1.26 o 
  10   5   8        1.65        0.53      0.94 o 
  11   5   8        4.82        5.95      1.14 o 
  12   5   8        6.59        4.42      1.48 o 
   0   6   8       10.63        9.02      0.66 o 
   1   6   8      477.24      468.69      4.09 o 
   2   6   8      529.55      506.35      5.60 o 
   3   6   8       31.18       33.68      0.96 o 
   4   6   8      124.08      117.22      2.25 o 
   5   6   8        4.47        4.41      0.64 o 
   6   6   8      141.84      136.59      2.19 o 
   7   6   8       23.04       18.37      1.02 o 
   8   6   8       59.07       56.07      1.63 o 
   9   6   8       42.85       37.85      1.80 o 
  10   6   8       35.34       37.48      2.17 o 
  11   6   8       19.13       23.12      1.64 o 
  12   6   8       14.56       17.29      2.63 o 
   0   7   8      688.15      690.12      9.26 o 
   1   7   8      372.73      363.20      3.83 o 
   2   7   8      127.72      118.22      1.82 o 
   3   7   8      217.26      213.39      2.67 o 
   4   7   8      611.02      598.51      5.96 o 
   5   7   8        2.81        3.55      0.73 o 
   6   7   8       76.97       83.31      2.22 o 
   7   7   8       59.00       48.91      1.54 o 
   8   7   8       99.01       89.81      2.08 o 
   9   7   8       36.95       40.11      1.77 o 
  10   7   8       32.57       33.05      1.79 o 
  11   7   8       16.45       15.66      1.74 o 
   0   8   8      523.37      499.70      8.97 o 
   1   8   8       84.81       82.07      1.64 o 
   2   8   8       59.51       59.27      1.45 o 
   3   8   8       32.11       28.88      1.13 o 
   4   8   8       70.07       65.67      1.59 o 
   5   8   8      154.57      148.49      2.41 o 
   6   8   8       66.48       65.96      1.84 o 
   7   8   8      169.93      154.61      2.89 o 
   8   8   8       16.80       11.39      1.18 o 
   9   8   8       11.71       13.56      1.48 o 
  10   8   8        3.40        0.95      1.34 o 
  11   8   8       28.24       36.31      3.23 o 
   0   9   8        4.95        7.05      1.46 o 
   1   9   8       63.79       63.51      1.88 o 
   2   9   8       28.70       32.49      1.39 o 
   3   9   8      179.04      171.28      3.13 o 
   4   9   8      148.23      146.31      2.48 o 
   5   9   8       26.23       23.74      1.16 o 
   6   9   8       22.32       22.01      1.31 o 
   7   9   8        2.84        2.72      0.98 o 
   8   9   8       32.70       32.57      1.59 o 
   9   9   8       26.77       27.58      1.98 o 
  10   9   8        0.74       -0.03      1.31 o 
   0  10   8       18.31       14.02      1.77 o 
   1  10   8        0.26        0.87      0.91 o 
   2  10   8       26.02       21.23      1.36 o 
   3  10   8       93.14       84.21      2.26 o 
   4  10   8       67.72       66.44      1.93 o 
   5  10   8       30.17       28.97      1.47 o 
   6  10   8       32.09       30.71      1.69 o 
   7  10   8       37.68       42.69      1.80 o 
   8  10   8       34.80       43.33      2.06 o 
   9  10   8        0.08        0.59      1.39 o 
   0  11   8        0.50       -1.66      1.66 o 
   1  11   8        2.82        1.65      1.07 o 
   2  11   8       21.88       20.08      1.45 o 
   3  11   8       19.60       17.93      1.43 o 
   4  11   8       15.61       14.52      1.36 o 
   5  11   8        4.75        5.18      1.11 o 
   6  11   8       42.47       36.92      2.12 o 
   7  11   8      140.57      143.31      3.76 o 
   8  11   8        9.09       10.93      1.90 o 
   0  12   8        0.92        3.06      1.59 o 
   1  12   8        2.04        0.41      1.03 o 
   2  12   8       13.65       13.17      1.39 o 
   3  12   8       20.85       22.06      1.56 o 
   4  12   8        7.20        7.03      1.31 o 
   5  12   8       24.12       25.08      2.01 o 
   6  12   8       18.43       22.80      1.93 o 
   7  12   8        9.77       16.33      2.68 o 
   0  13   8       71.16       69.39      3.38 o 
   1  13   8       18.68       20.78      1.62 o 
   2  13   8       13.49       14.89      1.52 o 
   3  13   8        8.94       12.13      1.48 o 
   4  13   8        4.22        3.76      1.41 o 
   5  13   8       25.41       29.72      3.08 o 
   0  14   8        3.81        1.19      3.56 o 
   1  14   8        2.10        8.18      3.00 o 
   2  14   8        0.03        0.76      2.60 o 
   1   0   9     1995.75     2143.29     22.38 o 
   2   0   9      311.34      322.32      3.90 o 
   3   0   9        1.59        1.71      0.49 o 
   4   0   9      625.15      572.28      6.54 o 
   5   0   9      965.76      983.80     10.85 o 
   6   0   9       84.74       85.15      1.96 o 
   7   0   9     1773.84     1780.61     24.47 o 
   8   0   9        0.71        0.78      0.97 o 
   9   0   9        5.60        3.40      1.47 o 
  10   0   9        0.00       -1.17      1.17 o 
  11   0   9       24.23       29.94      2.06 o 
  12   0   9       21.83       26.66      2.23 o 
  13   0   9       32.78       37.81      2.59 o 
   0   1   9      121.95      110.91      1.88 o 
   1   1   9       31.58       34.37      0.62 o 
   2   1   9      955.23     1069.13      8.41 o 
   3   1   9     1110.42     1220.29      9.56 o 
   4   1   9      242.21      244.69      2.29 o 
   5   1   9      191.99      206.72      2.07 o 
   6   1   9      184.31      187.45      2.30 o 
   7   1   9      420.47      393.68      4.05 o 
   8   1   9      172.53      176.83      2.50 o 
   9   1   9       13.55       16.24      1.09 o 
  10   1   9       99.68       99.05      2.83 o 
  11   1   9      102.16       96.65      2.28 o 
  12   1   9       19.13       16.50      1.42 o 
  13   1   9        5.91        8.70      1.27 o 
   0   2   9       73.89       88.69      1.66 o 
   1   2   9      333.24      376.35      3.43 o 
   2   2   9      175.05      181.65      1.74 o 
   3   2   9      236.46      260.51      2.46 o 
   4   2   9      193.61      209.64      2.22 o 
   5   2   9      567.15      590.21      5.03 o 
   6   2   9        9.14        7.69      0.64 o 
   7   2   9       65.64       58.18      1.31 o 
   8   2   9      179.87      167.94      2.42 o 
   9   2   9      150.47      141.04      2.67 o 
  10   2   9       17.86       19.29      1.20 o 
  11   2   9        6.82        7.48      1.04 o 
  12   2   9        5.25        8.90      1.16 o 
  13   2   9       13.45       12.67      1.55 o 
   0   3   9        1.86        0.75      0.51 o 
   1   3   9      648.35      669.48      5.73 o 
   2   3   9     1276.09     1378.56     10.41 o 
   3   3   9      339.17      369.44      3.30 o 
   4   3   9      435.66      475.84      4.14 o 
   5   3   9       21.84       23.37      0.89 o 
   6   3   9        2.08        1.56      0.54 o 
   7   3   9      104.55       95.70      2.30 o 
   8   3   9       24.98       27.44      1.02 o 
   9   3   9      317.11      299.99      3.85 o 
  10   3   9        0.45        0.97      0.82 o 
  11   3   9        9.84        8.32      1.35 o 
  12   3   9       33.52       35.32      1.88 o 
  13   3   9       43.34       38.95      3.45 o 
   0   4   9      736.02      743.70      8.99 o 
   1   4   9       34.54       40.65      0.76 o 
   2   4   9      179.33      188.66      1.95 o 
   3   4   9       70.73       58.26      1.33 o 
   4   4   9       47.79       48.48      1.10 o 
   5   4   9      201.80      209.46      2.26 o 
   6   4   9      126.10      127.47      2.74 o 
   7   4   9       75.10       62.42      1.47 o 
   8   4   9      138.87      116.03      1.90 o 
   9   4   9       24.98       20.52      1.29 o 
  10   4   9       62.01       57.22      1.86 o 
  11   4   9       40.00       39.36      2.05 o 
  12   4   9       33.60       33.20      2.05 o 
   0   5   9      197.56      179.69      2.84 o 
   1   5   9       24.97       33.20      0.99 o 
   2   5   9      203.32      212.20      2.27 o 
   3   5   9      200.09      190.17      3.87 o 
   4   5   9       38.03       35.67      1.07 o 
   5   5   9       14.73       15.89      0.73 o 
   6   5   9       82.17       73.57      1.50 o 
   7   5   9       15.96       13.62      0.97 o 
   8   5   9       37.00       32.15      1.31 o 
   9   5   9       27.36       29.21      1.53 o 
  10   5   9        8.38       11.63      1.33 o 
  11   5   9       32.03       30.26      1.76 o 
  12   5   9       42.58       44.31      2.28 o 
   0   6   9        6.69        7.13      0.77 o 
   1   6   9      125.18      108.94      1.66 o 
   2   6   9      129.01      121.35      1.73 o 
   3   6   9       28.20       28.86      0.88 o 
   4   6   9      126.69      112.82      1.94 o 
   5   6   9       13.12       13.53      0.90 o 
   6   6   9      119.93      117.51      2.19 o 
   7   6   9       40.57       28.39      1.43 o 
   8   6   9        3.43        3.53      0.87 o 
   9   6   9       78.09       76.79      2.58 o 
  10   6   9       46.00       49.82      1.98 o 
  11   6   9       15.31       17.36      1.56 o 
   0   7   9       61.02       60.33      1.95 o 
   1   7   9      186.70      177.05      2.23 o 
   2   7   9      171.12      171.55      3.07 o 
   3   7   9       62.24       53.99      1.52 o 
   4   7   9      252.09      243.45      3.19 o 
   5   7   9      132.97      121.85      2.98 o 
   6   7   9       66.48       65.62      1.81 o 
   7   7   9       48.54       38.61      1.52 o 
   8   7   9       23.73       20.48      1.32 o 
   9   7   9       36.94       39.01      1.95 o 
  10   7   9        7.44       10.25      1.47 o 
  11   7   9       41.51       45.28      2.43 o 
   0   8   9       15.32       14.06      1.65 o 
   1   8   9       68.59       60.11      1.83 o 
   2   8   9      340.28      306.36      5.23 o 
   3   8   9      102.09      106.68      2.19 o 
   4   8   9      184.06      165.11      2.72 o 
   5   8   9        1.95        1.60      0.75 o 
   6   8   9       16.41       17.69      1.20 o 
   7   8   9        2.54        1.44      0.91 o 
   8   8   9        5.39        2.95      0.98 o 
   9   8   9       29.88       31.33      1.86 o 
  10   8   9        3.29        4.80      1.40 o 
  11   8   9        2.13        4.35      3.76 o 
   0   9   9        6.93        7.44      1.91 o 
   1   9   9      147.42      129.35      2.73 o 
   2   9   9      354.01      341.22      4.95 o 
   3   9   9       19.98       16.84      1.19 o 
   4   9   9      138.53      142.15      2.42 o 
   5   9   9       17.04       15.55      1.06 o 
   6   9   9      103.99      102.11      2.52 o 
   7   9   9       33.95       34.69      1.59 o 
   8   9   9       10.44       12.58      1.27 o 
   9   9   9       24.47       30.17      2.88 o 
  10   9   9        7.23       11.70      2.07 o 
   0  10   9       11.21       13.47      1.79 o 
   1  10   9       11.36       11.09      1.22 o 
   2  10   9        2.60        2.11      1.22 o 
   3  10   9       12.24       11.15      1.22 o 
   4  10   9       75.90       73.67      2.17 o 
   5  10   9       19.41       19.03      1.33 o 
   6  10   9        6.07        6.75      1.17 o 
   7  10   9      134.31      125.62      2.78 o 
   8  10   9        5.84        7.37      1.29 o 
   9  10   9       14.45       14.06      2.51 o 
   0  11   9       58.13       52.37      2.74 o 
   1  11   9        8.13       10.31      1.24 o 
   2  11   9        6.18        6.02      1.16 o 
   3  11   9        0.67        1.46      1.04 o 
   4  11   9       13.39       15.56      1.39 o 
   5  11   9        1.10        1.25      1.08 o 
   6  11   9        4.96        7.07      1.57 o 
   7  11   9        1.82        2.96      1.42 o 
   8  11   9       29.46       36.48      3.83 o 
   0  12   9       13.74       12.63      2.51 o 
   1  12   9       21.59       23.74      1.62 o 
   2  12   9        0.65        1.87      1.10 o 
   3  12   9        7.36        6.98      1.28 o 
   4  12   9       15.89       16.57      1.53 o 
   5  12   9       40.42       40.93      2.14 o 
   6  12   9       18.49       18.64      2.15 o 
   7  12   9       22.65       21.44      2.85 o 
   0  13   9       11.47       11.72      2.15 o 
   1  13   9        2.83        2.99      1.26 o 
   2  13   9       34.10       29.81      1.80 o 
   3  13   9        1.83        1.09      1.28 o 
   4  13   9       38.46       39.32      2.05 o 
   5  13   9       11.33       15.82      4.94 o 
   0  14   9        7.57        8.70      3.96 o 
   1  14   9        8.95        7.08      3.00 o 
   0   0  10      282.95      381.89      7.39 o 
   1   0  10        5.42        6.85      0.54 o 
   2   0  10       15.53       14.19      0.68 o 
   3   0  10      518.01      555.70      6.37 o 
   4   0  10      163.27      145.55      2.26 o 
   5   0  10     2621.87     2740.03     30.58 o 
   6   0  10        8.30       11.61      1.60 o 
   7   0  10      226.48      220.00      3.96 o 
   8   0  10       46.43       47.47      2.67 o 
   9   0  10        6.36        5.93      1.32 o 
  10   0  10       35.82       32.49      2.00 o 
  11   0  10       22.01       21.11      1.90 o 
  12   0  10       36.85       32.63      2.32 o 
  13   0  10        0.15        1.23      2.07 o 
   0   1  10      201.62      212.29      3.06 o 
   1   1  10      321.16      310.29      2.67 o 
   2   1  10       22.95       22.94      0.57 o 
   3   1  10      965.61     1020.49      8.12 o 
   4   1  10      798.89      867.03      6.81 o 
   5   1  10      242.47      261.96      2.70 o 
   6   1  10      425.19      421.01      4.39 o 
   7   1  10      430.08      420.87      4.32 o 
   8   1  10      194.90      182.76      2.57 o 
   9   1  10       38.03       34.50      1.35 o 
  10   1  10       11.43       11.70      1.09 o 
  11   1  10       26.82       31.10      1.49 o 
  12   1  10        8.70        9.21      1.30 o 
  13   1  10       60.34       71.24      2.34 o 
   0   2  10      306.72      333.84      4.43 o 
   1   2  10      367.26      421.41      3.82 o 
   2   2  10       33.04       29.25      0.68 o 
   3   2  10      556.80      606.60      5.08 o 
   4   2  10       87.95       95.44      1.32 o 
   5   2  10     1076.66     1075.79      9.33 o 
   6   2  10      581.78      555.74      5.31 o 
   7   2  10       54.22       52.34      1.25 o 
   8   2  10      128.67      134.06      2.07 o 
   9   2  10       53.51       46.23      1.62 o 
  10   2  10       26.02       22.80      1.28 o 
  11   2  10       25.56       29.62      1.46 o 
  12   2  10       46.35       44.90      1.91 o 
  13   2  10       26.38       28.55      2.69 o 
   0   3  10      554.16      509.36      6.40 o 
   1   3  10      330.51      363.35      3.40 o 
   2   3  10      238.08      264.56      2.52 o 
   3   3  10       86.05       91.99      1.37 o 
   4   3  10      549.12      569.36      5.23 o 
   5   3  10       40.61       31.89      0.81 o 
   6   3  10      243.16      218.53      2.61 o 
   7   3  10       11.34       10.26      0.81 o 
   8   3  10       23.54       19.27      0.94 o 
   9   3  10       37.89       33.39      1.36 o 
  10   3  10       22.32       23.58      1.38 o 
  11   3  10        6.74        6.61      1.31 o 
  12   3  10       38.62       37.80      2.27 o 
   0   4  10      571.17      599.39      7.46 o 
   1   4  10      288.49      276.94      3.01 o 
   2   4  10      122.65      121.61      1.66 o 
   3   4  10       73.68       63.91      1.35 o 
   4   4  10      109.93      112.95      1.57 o 
   5   4  10      170.29      163.40      2.04 o 
   6   4  10      127.95      127.05      2.00 o 
   7   4  10      218.34      200.71      2.70 o 
   8   4  10      122.95      116.51      2.25 o 
   9   4  10       14.44       13.82      1.35 o 
  10   4  10       22.19       20.06      1.56 o 
  11   4  10        0.84       -0.83      1.19 o 
  12   4  10       20.10       23.60      1.89 o 
   0   5  10       75.15       80.10      1.79 o 
   1   5  10       40.83       42.42      1.10 o 
   2   5  10       36.63       36.92      0.93 o 
   3   5  10       37.91       42.81      1.04 o 
   4   5  10       44.21       43.42      1.07 o 
   5   5  10      282.57      285.87      3.17 o 
   6   5  10       10.47       13.78      0.90 o 
   7   5  10       31.21       31.57      1.27 o 
   8   5  10       64.99       59.16      1.93 o 
   9   5  10        8.04        7.95      1.16 o 
  10   5  10      123.17      121.30      2.89 o 
  11   5  10        5.91        4.81      1.48 o 
  12   5  10       20.57       20.43      2.87 o 
   0   6  10       19.45       15.88      1.10 o 
   1   6  10      162.12      162.52      2.16 o 
   2   6  10       35.42       35.66      0.97 o 
   3   6  10       64.53       63.35      1.29 o 
   4   6  10       92.84       96.23      1.82 o 
   5   6  10      149.70      140.61      2.29 o 
   6   6  10       60.48       52.26      1.62 o 
   7   6  10       11.25       11.01      1.07 o 
   8   6  10       28.96       27.31      1.39 o 
   9   6  10       28.81       25.62      1.71 o 
  10   6  10       26.58       30.10      2.00 o 
  11   6  10        6.99        7.62      1.47 o 
   0   7  10      782.31      750.45     10.16 o 
   1   7  10      244.94      233.92      2.86 o 
   2   7  10      190.33      169.75      2.49 o 
   3   7  10      840.44      803.72      8.08 o 
   4   7  10        2.29        3.23      0.76 o 
   5   7  10        0.50        0.70      0.72 o 
   6   7  10      125.80      118.52      2.46 o 
   7   7  10       21.69       20.50      1.28 o 
   8   7  10       22.47       25.12      1.43 o 
   9   7  10        6.28        4.75      1.26 o 
  10   7  10        5.30        8.59      1.46 o 
  11   7  10       40.39       40.96      3.48 o 
   0   8  10        5.51        4.08      1.34 o 
   1   8  10       52.27       42.76      1.37 o 
   2   8  10      155.96      150.02      3.55 o 
   3   8  10      180.53      160.35      2.65 o 
   4   8  10        8.06        9.04      0.92 o 
   5   8  10       20.70       18.49      1.14 o 
   6   8  10       55.88       50.76      1.71 o 
   7   8  10        3.08        1.57      0.94 o 
   8   8  10        3.46        2.90      1.04 o 
   9   8  10       13.98       18.46      1.67 o 
  10   8  10       10.31       10.45      2.23 o 
   0   9  10        0.02       -0.95      1.25 o 
   1   9  10      459.34      429.78      5.90 o 
   2   9  10      248.83      241.78      3.94 o 
   3   9  10       27.08       25.60      1.43 o 
   4   9  10       90.66       89.64      2.03 o 
   5   9  10       44.71       44.83      1.58 o 
   6   9  10       28.19       27.12      1.45 o 
   7   9  10       16.44       18.66      1.36 o 
   8   9  10       24.09       27.12      1.55 o 
   9   9  10        2.66        2.20      1.31 o 
  10   9  10        0.52       -0.41      2.28 o 
   0  10  10       13.95       13.68      1.74 o 
   1  10  10       10.42        9.01      1.19 o 
   2  10  10       23.07       23.24      1.46 o 
   3  10  10        2.13        2.81      1.03 o 
   4  10  10      107.60       94.70      2.88 o 
   5  10  10       38.56       38.64      1.75 o 
   6  10  10        3.15        4.04      1.21 o 
   7  10  10       53.02       55.65      2.18 o 
   8  10  10       57.81       56.89      2.08 o 
   9  10  10       46.17       54.94      3.67 o 
   0  11  10       13.29       11.96      1.85 o 
   1  11  10       22.85       23.03      1.53 o 
   2  11  10       33.51       28.93      1.65 o 
   3  11  10       20.85       18.74      1.46 o 
   4  11  10       13.09       15.49      1.41 o 
   5  11  10       39.04       43.03      2.08 o 
   6  11  10       61.81       66.00      2.79 o 
   7  11  10       45.93       45.60      2.39 o 
   8  11  10       19.75       20.91      2.81 o 
   0  12  10        0.02       -1.45      1.45 o 
   1  12  10        0.44       -0.35      1.06 o 
   2  12  10        9.95       11.40      1.46 o 
   3  12  10       33.48       34.96      2.03 o 
   4  12  10        5.07        5.37      1.33 o 
   5  12  10        8.80       12.70      1.63 o 
   6  12  10        2.19        5.14      2.57 o 
   0  13  10       11.47        8.50      2.05 o 
   1  13  10       14.96       14.42      1.58 o 
   2  13  10        2.08        4.17      1.31 o 
   3  13  10       18.17       18.90      1.69 o 
   4  13  10       47.44       53.74      6.86 o 
   1   0  11       50.33       48.98      1.12 o 
   2   0  11      238.51      250.43      3.27 o 
   3   0  11       15.51        8.88      0.64 o 
   4   0  11        3.79        2.45      0.59 o 
   5   0  11      198.14      198.10      3.43 o 
   6   0  11      673.58      638.29      8.82 o 
   7   0  11       45.63       48.37      1.87 o 
   8   0  11       28.32       28.08      1.59 o 
   9   0  11       11.13       13.39      1.37 o 
  10   0  11      120.56      116.21      3.42 o 
  11   0  11       48.86       47.34      2.76 o 
  12   0  11       35.98       39.29      2.45 o 
   0   1  11      630.12      676.68      8.20 o 
   1   1  11      223.20      274.60      2.57 o 
   2   1  11       66.26       65.36      0.94 o 
   3   1  11       55.94       59.13      0.94 o 
   4   1  11      607.46      616.03      5.21 o 
   5   1  11       35.60       41.94      1.09 o 
   6   1  11      579.46      565.49      5.42 o 
   7   1  11      492.84      492.13      5.13 o 
   8   1  11       80.74       79.81      1.76 o 
   9   1  11       36.69       37.64      1.34 o 
  10   1  11        6.16        5.26      0.99 o 
  11   1  11        2.80        2.86      1.04 o 
  12   1  11        6.07       10.35      1.35 o 
   0   2  11        0.02        4.15      1.87 o 
   1   2  11      613.31      646.45      5.60 o 
   2   2  11       47.03       47.46      1.13 o 
   3   2  11      419.38      412.89      3.84 o 
   4   2  11        8.97       10.21      0.62 o 
   5   2  11      753.58      730.77      8.78 o 
   6   2  11      110.77      109.26      1.91 o 
   7   2  11       43.95       44.28      1.25 o 
   8   2  11       22.63       25.00      1.14 o 
   9   2  11        2.21        2.65      0.85 o 
  10   2  11       43.18       43.33      1.69 o 
  11   2  11       33.92       32.67      1.64 o 
  12   2  11       10.94       12.99      1.43 o 
   0   3  11      472.36      526.99      6.67 o 
   1   3  11      490.31      553.70      4.92 o 
   2   3  11      141.76      137.50      1.80 o 
   3   3  11      254.08      263.71      3.32 o 
   4   3  11      160.62      159.46      2.05 o 
   5   3  11       53.82       53.91      1.27 o 
   6   3  11       65.61       59.38      1.46 o 
   7   3  11      167.77      155.68      2.62 o 
   8   3  11        6.14        7.25      0.86 o 
   9   3  11        0.24        0.12      0.79 o 
  10   3  11        0.57       -0.57      0.93 o 
  11   3  11       17.33       19.34      1.69 o 
  12   3  11       19.49       20.07      2.01 o 
   0   4  11      560.22      581.74      7.33 o 
   1   4  11       53.64       45.39      1.14 o 
   2   4  11       45.66       37.65      0.99 o 
   3   4  11      278.31      270.87      3.19 o 
   4   4  11       83.68       69.94      1.55 o 
   5   4  11      245.49      234.04      2.90 o 
   6   4  11       20.01       24.52      1.07 o 
   7   4  11       12.24       12.41      0.92 o 
   8   4  11        1.96        2.78      0.82 o 
   9   4  11       35.49       31.32      1.74 o 
  10   4  11       28.82       31.80      2.00 o 
  11   4  11       45.73       45.82      2.39 o 
  12   4  11       63.89       59.90      3.90 o 
   0   5  11      178.40      165.90      3.11 o 
   1   5  11      445.07      417.88      4.13 o 
   2   5  11      111.14      116.83      1.87 o 
   3   5  11       41.21       40.39      1.23 o 
   4   5  11      161.56      164.70      2.26 o 
   5   5  11       17.21       17.74      0.95 o 
   6   5  11        6.43        9.00      0.85 o 
   7   5  11      150.59      137.20      2.63 o 
   8   5  11       12.20       15.05      1.20 o 
   9   5  11       31.44       39.12      2.01 o 
  10   5  11        4.13        2.72      1.24 o 
  11   5  11       55.42       58.32      2.67 o 
  12   5  11        2.59        1.30      2.84 o 
   0   6  11      447.44      404.14      6.04 o 
   1   6  11      120.37      112.91      1.73 o 
   2   6  11        3.59        4.69      0.63 o 
   3   6  11      219.28      205.11      2.53 o 
   4   6  11       12.48       13.17      0.91 o 
   5   6  11       17.46       18.52      1.07 o 
   6   6  11        4.42        2.07      0.86 o 
   7   6  11       78.60       69.60      2.02 o 
   8   6  11        2.15        0.72      1.06 o 
   9   6  11       10.24        7.74      1.31 o 
  10   6  11        1.49        0.79      1.53 o 
  11   6  11       15.53       14.80      1.87 o 
   0   7  11      996.99      961.08     12.69 o 
   1   7  11      619.90      596.46      5.96 o 
   2   7  11       83.93       85.77      1.75 o 
   3   7  11      216.64      208.24      2.90 o 
   4   7  11       42.09       33.05      1.21 o 
   5   7  11      147.25      125.00      2.83 o 
   6   7  11       70.04       59.12      1.78 o 
   7   7  11       56.98       51.15      1.76 o 
   8   7  11       13.46       13.91      1.25 o 
   9   7  11       28.08       25.91      1.80 o 
  10   7  11       22.93       20.52      1.90 o 
  11   7  11       11.99       15.14      4.65 o 
   0   8  11      405.65      418.47      8.28 o 
   1   8  11      229.47      216.54      3.69 o 
   2   8  11      123.14      112.23      2.17 o 
   3   8  11       13.22       15.66      1.00 o 
   4   8  11        5.87        6.45      0.90 o 
   5   8  11       31.03       30.64      1.37 o 
   6   8  11        3.40        3.04      0.97 o 
   7   8  11       13.95       13.58      1.23 o 
   8   8  11       23.77       22.96      1.48 o 
   9   8  11        0.53        2.30      1.29 o 
  10   8  11        5.60        4.02      1.53 o 
   0   9  11       75.00       82.02      4.21 o 
   1   9  11       43.91       44.43      1.74 o 
   2   9  11        6.69        7.39      1.11 o 
   3   9  11      141.11      132.82      2.80 o 
   4   9  11        8.77        9.53      0.96 o 
   5   9  11        6.25        7.26      1.04 o 
   6   9  11       32.65       33.13      1.56 o 
   7   9  11       75.12       67.66      2.09 o 
   8   9  11        1.77        3.19      1.12 o 
   9   9  11       12.08       14.76      1.69 o 
   0  10  11       10.80       10.34      1.78 o 
   1  10  11       16.41       17.28      1.39 o 
   2  10  11       26.90       22.76      1.47 o 
   3  10  11       13.70        9.58      1.20 o 
   4  10  11        1.64        2.58      1.05 o 
   5  10  11       22.30       20.27      2.04 o 
   6  10  11      108.64      108.95      3.00 o 
   7  10  11       32.20       36.03      1.72 o 
   8  10  11       10.43       13.42      1.42 o 
   0  11  11        6.21        5.44      1.69 o 
   1  11  11        6.16        6.26      1.21 o 
   2  11  11       25.85       26.69      1.66 o 
   3  11  11        2.54        2.11      1.15 o 
   4  11  11       17.48       22.26      1.58 o 
   5  11  11       14.76       17.93      1.67 o 
   6  11  11        2.68        2.75      1.41 o 
   7  11  11       13.25       23.01      3.34 o 
   0  12  11       23.94       23.81      2.37 o 
   1  12  11        0.27       -0.56      1.09 o 
   2  12  11       18.26       17.17      1.54 o 
   3  12  11       15.97       16.96      1.56 o 
   4  12  11       26.73       30.61      2.17 o 
   5  12  11       31.14       36.33      3.51 o 
   6  12  11        0.89        7.91      3.96 o 
   0  13  11        0.10       -1.78      2.57 o 
   1  13  11       17.26       17.79      1.68 o 
   2  13  11        0.34       -1.38      1.38 o 
   3  13  11       13.44       13.33      2.62 o 
   0   0  12      113.44      110.12      3.00 o 
   1   0  12       98.38       88.16      1.58 o 
   2   0  12      104.09      115.21      2.70 o 
   3   0  12      120.47      117.49      2.00 o 
   4   0  12      110.94       97.88      2.26 o 
   5   0  12       21.22       21.12      1.26 o 
   6   0  12      376.44      395.45      6.06 o 
   7   0  12        8.66        6.98      1.10 o 
   8   0  12       81.03       79.70      2.39 o 
   9   0  12       58.64       62.69      2.91 o 
  10   0  12        2.25        5.40      1.62 o 
  11   0  12       80.43       85.67      3.58 o 
  12   0  12        3.47        2.49      2.17 o 
   0   1  12        0.13       -0.06      0.53 o 
   1   1  12      354.74      345.15      3.30 o 
   2   1  12       45.19       45.57      0.93 o 
   3   1  12       35.12       34.37      0.81 o 
   4   1  12      303.87      295.25      3.69 o 
   5   1  12       78.52       74.72      1.45 o 
   6   1  12      552.74      552.85      5.86 o 
   7   1  12      273.83      268.53      3.45 o 
   8   1  12        3.90        5.79      0.85 o 
   9   1  12        2.86        2.83      0.83 o 
  10   1  12        9.77       13.78      1.23 o 
  11   1  12        7.10        7.24      1.19 o 
  12   1  12        7.33        7.15      1.43 o 
   0   2  12      340.44      388.59      5.19 o 
   1   2  12      249.90      256.29      2.63 o 
   2   2  12      152.59      150.10      1.82 o 
   3   2  12      128.95      122.60      1.70 o 
   4   2  12      279.38      259.02      3.68 o 
   5   2  12      323.27      316.77      3.75 o 
   6   2  12      211.45      189.90      2.71 o 
   7   2  12       38.21       37.71      1.26 o 
   8   2  12       26.92       31.29      1.23 o 
   9   2  12       20.84       19.97      1.14 o 
  10   2  12       58.23       55.85      2.01 o 
  11   2  12       40.78       45.47      1.97 o 
  12   2  12        6.60        6.98      1.44 o 
   0   3  12      109.55      109.78      2.41 o 
   1   3  12      233.27      225.58      2.43 o 
   2   3  12      364.73      348.00      4.24 o 
   3   3  12       24.51       26.31      0.87 o 
   4   3  12      379.56      349.97      3.65 o 
   5   3  12        2.34        4.19      0.75 o 
   6   3  12       33.09       31.81      1.16 o 
   7   3  12       52.98       54.34      1.93 o 
   8   3  12        6.02        5.49      1.07 o 
   9   3  12       44.81       47.82      1.69 o 
  10   3  12        6.09        9.41      1.25 o 
  11   3  12        8.79        9.10      1.67 o 
  12   3  12       15.21       19.71      6.65 o 
   0   4  12       40.33       32.06      1.23 o 
   1   4  12      179.92      160.16      2.06 o 
   2   4  12      572.33      585.54      5.97 o 
   3   4  12       72.50       74.29      1.40 o 
   4   4  12      114.96      116.44      1.90 o 
   5   4  12      177.60      172.76      2.56 o 
   6   4  12      219.86      214.53      2.99 o 
   7   4  12        9.96        8.30      0.94 o 
   8   4  12      140.27      141.76      2.46 o 
   9   4  12        8.21        7.23      1.24 o 
  10   4  12       27.42       26.86      1.94 o 
  11   4  12        2.90        2.98      1.47 o 
  12   4  12        4.14       10.65      2.47 o 
   0   5  12      336.06      338.23      5.22 o 
   1   5  12      213.64      191.11      3.20 o 
   2   5  12       52.60       44.21      1.11 o 
   3   5  12      116.08      111.78      1.76 o 
   4   5  12       30.95       30.81      1.06 o 
   5   5  12      406.60      380.65      4.46 o 
   6   5  12      302.52      277.70      3.77 o 
   7   5  12       23.66       18.65      1.25 o 
   8   5  12       80.32       66.41      1.95 o 
   9   5  12       26.18       27.25      1.59 o 
  10   5  12       10.45       12.38      1.62 o 
  11   5  12       77.04       84.40      3.14 o 
   0   6  12      315.80      327.64      5.20 o 
   1   6  12       46.63       44.71      1.19 o 
   2   6  12        9.32        8.35      0.75 o 
   3   6  12      206.50      206.06      2.68 o 
   4   6  12       43.37       36.96      1.30 o 
   5   6  12       14.88       17.56      1.10 o 
   6   6  12        8.74        7.26      0.98 o 
   7   6  12        0.53       -0.64      1.05 o 
   8   6  12       55.09       48.68      1.77 o 
   9   6  12        0.85        2.24      1.10 o 
  10   6  12        9.80       10.76      1.70 o 
  11   6  12        7.38        9.65      2.41 o 
   0   7  12      221.13      210.15      3.89 o 
   1   7  12      340.38      326.44      3.76 o 
   2   7  12      654.81      634.68      6.99 o 
   3   7  12       19.82       17.99      1.02 o 
   4   7  12       23.79       24.32      1.20 o 
   5   7  12       68.51       56.77      1.65 o 
   6   7  12        4.36        3.99      0.97 o 
   7   7  12       67.12       57.46      1.87 o 
   8   7  12       41.50       43.91      1.75 o 
   9   7  12        3.43        3.11      1.17 o 
  10   7  12        6.01        6.24      1.43 o 
   0   8  12       85.26       87.04      3.21 o 
   1   8  12      114.09      105.17      2.14 o 
   2   8  12        1.80        2.07      0.83 o 
   3   8  12       22.88       17.44      1.11 o 
   4   8  12       17.67       17.90      1.13 o 
   5   8  12       42.77       44.42      1.56 o 
   6   8  12        9.37        9.47      1.14 o 
   7   8  12       47.30       44.06      1.74 o 
   8   8  12        5.48        6.38      1.16 o 
   9   8  12        1.26        0.31      1.15 o 
  10   8  12        5.91        6.88      2.35 o 
   0   9  12       11.75       11.26      1.73 o 
   1   9  12      169.18      155.30      3.10 o 
   2   9  12      291.99      305.11      4.72 o 
   3   9  12       18.46       18.21      1.39 o 
   4   9  12       27.75       25.32      1.31 o 
   5   9  12       15.22       18.29      1.32 o 
   6   9  12       31.73       30.18      1.56 o 
   7   9  12        8.38       11.15      1.26 o 
   8   9  12       18.34       24.55      1.60 o 
   9   9  12       19.20       23.63      2.12 o 
   0  10  12       17.36       20.30      2.04 o 
   1  10  12        0.64        1.34      1.04 o 
   2  10  12       94.00       93.32      2.47 o 
   3  10  12        2.52        3.11      1.11 o 
   4  10  12        4.23        5.94      1.18 o 
   5  10  12       13.86       13.27      1.64 o 
   6  10  12       14.33       15.90      1.95 o 
   7  10  12       39.40       40.88      1.87 o 
   8  10  12       18.20       22.72      1.84 o 
   0  11  12        2.85        3.26      1.65 o 
   1  11  12       16.58       15.55      1.44 o 
   2  11  12       29.85       27.80      1.70 o 
   3  11  12        7.19        7.81      1.29 o 
   4  11  12        9.66        8.57      1.32 o 
   5  11  12        7.08        5.89      1.55 o 
   6  11  12       15.32       15.83      2.11 o 
   7  11  12       24.18       26.44      2.96 o 
   0  12  12       15.29       20.36      2.34 o 
   1  12  12        5.56        6.69      1.33 o 
   2  12  12        3.76        6.31      1.35 o 
   3  12  12        2.79        1.46      1.25 o 
   4  12  12        9.05       12.14      1.52 o 
   5  12  12        6.54       14.24      4.55 o 
   0  13  12        0.98        1.98      3.96 o 
   1  13  12       15.18       14.97      6.63 o 
   2  13  12       27.85       32.04      3.27 o 
   1   0  13        4.47        5.62      0.81 o 
   2   0  13        0.48       -0.53      0.69 o 
   3   0  13        7.36        6.55      0.91 o 
   4   0  13       97.09       94.95      2.43 o 
   5   0  13      248.06      236.78      4.55 o 
   6   0  13      106.85      107.54      2.98 o 
   7   0  13       42.60       35.66      3.07 o 
   8   0  13       58.25       55.20      2.29 o 
   9   0  13       24.58       22.85      1.83 o 
  10   0  13        0.08       -1.32      1.36 o 
  11   0  13       15.56       14.89      2.15 o 
  12   0  13       52.68       62.62      5.14 o 
   0   1  13      435.06      477.48      6.18 o 
   1   1  13      540.60      570.29      6.24 o 
   2   1  13       28.94       27.63      0.91 o 
   3   1  13       14.34       13.30      0.69 o 
   4   1  13      187.25      185.95      2.30 o 
   5   1  13      673.26      682.23      6.98 o 
   6   1  13      116.45      108.49      2.23 o 
   7   1  13        0.88        1.15      0.84 o 
   8   1  13       22.86       22.26      1.28 o 
   9   1  13        4.71        4.68      1.01 o 
  10   1  13       24.88       22.62      2.13 o 
  11   1  13        9.62       12.54      1.56 o 
  12   1  13        4.02        2.98      1.59 o 
   0   2  13      231.14      241.32      4.12 o 
   1   2  13       10.49       10.70      0.69 o 
   2   2  13       15.05       10.03      0.64 o 
   3   2  13      300.50      278.60      3.03 o 
   4   2  13      471.44      454.09      4.51 o 
   5   2  13      972.65      955.33      9.40 o 
   6   2  13       25.77       19.98      1.03 o 
   7   2  13       75.46       80.95      1.88 o 
   8   2  13       60.56       59.38      1.71 o 
   9   2  13        4.18        2.79      0.98 o 
  10   2  13       12.67       13.05      1.47 o 
  11   2  13       50.01       56.82      2.36 o 
  12   2  13        3.60        5.64      2.58 o 
   0   3  13     1257.84     1234.39     30.69 o 
   1   3  13      596.10      605.98      5.78 o 
   2   3  13      539.24      532.13      5.31 o 
   3   3  13        1.20        1.66      0.56 o 
   4   3  13       97.31       93.72      1.72 o 
   5   3  13      119.28      106.78      2.08 o 
   6   3  13       39.53       37.60      1.26 o 
   7   3  13       43.65       39.70      1.34 o 
   8   3  13       10.57        9.70      1.02 o 
   9   3  13       21.03       19.85      1.27 o 
  10   3  13       30.50       32.63      1.74 o 
  11   3  13        5.00        4.54      1.52 o 
   0   4  13      178.17      176.47      3.54 o 
   1   4  13      391.57      358.68      4.41 o 
   2   4  13       15.88       21.55      0.87 o 
   3   4  13       21.22       17.50      0.85 o 
   4   4  13        4.12        3.49      0.67 o 
   5   4  13      344.88      299.24      3.90 o 
   6   4  13      247.25      228.01      3.17 o 
   7   4  13       14.72       15.90      1.06 o 
   8   4  13       34.04       35.31      1.38 o 
   9   4  13        7.95        6.96      1.22 o 
  10   4  13       11.01       12.33      1.66 o 
  11   4  13        4.70        5.73      2.74 o 
   0   5  13       37.46       35.83      1.68 o 
   1   5  13       27.44       24.49      0.97 o 
   2   5  13      470.36      426.94      4.37 o 
   3   5  13        8.74        7.73      0.76 o 
   4   5  13       18.26       18.34      0.91 o 
   5   5  13       38.46       45.59      1.37 o 
   6   5  13       55.79       49.71      1.78 o 
   7   5  13       37.75       41.79      1.74 o 
   8   5  13        8.72       11.62      1.19 o 
   9   5  13       32.68       36.10      1.66 o 
  10   5  13        9.58        7.85      1.61 o 
  11   5  13        7.67        8.36      2.43 o 
   0   6  13        0.03       -0.29      1.22 o 
   1   6  13      221.96      196.79      2.63 o 
   2   6  13      314.62      295.95      4.01 o 
   3   6  13      209.42      199.43      2.68 o 
   4   6  13      200.19      199.19      2.86 o 
   5   6  13       17.22       15.80      1.15 o 
   6   6  13       98.97       92.34      2.22 o 
   7   6  13       66.40       59.69      1.89 o 
   8   6  13        4.50        4.71      1.07 o 
   9   6  13        0.57       -0.78      0.99 o 
  10   6  13        0.81        0.64      1.44 o 
   0   7  13      455.83      455.15      6.92 o 
   1   7  13      693.09      672.44      6.70 o 
   2   7  13      190.61      184.60      2.89 o 
   3   7  13       47.97       39.85      1.38 o 
   4   7  13      183.38      170.07      2.69 o 
   5   7  13      263.70      227.49      3.87 o 
   6   7  13       43.33       40.58      1.63 o 
   7   7  13       44.97       49.33      2.54 o 
   8   7  13        2.56        1.61      1.02 o 
   9   7  13        5.18        5.04      1.30 o 
  10   7  13       21.07       18.67      1.81 o 
   0   8  13      257.11      226.53      9.62 o 
   1   8  13      183.22      187.89      2.98 o 
   2   8  13      140.05      132.40      2.54 o 
   3   8  13       98.13      105.64      2.68 o 
   4   8  13       37.08       39.28      1.47 o 
   5   8  13       97.92       97.00      2.50 o 
   6   8  13       52.27       52.97      2.02 o 
   7   8  13        1.30        0.60      0.98 o 
   8   8  13       12.62       15.25      1.39 o 
   9   8  13        2.77        0.75      1.20 o 
   0   9  13        3.87        3.52      1.57 o 
   1   9  13       10.82       14.07      1.35 o 
   2   9  13        2.92        4.35      1.11 o 
   3   9  13       19.88       21.17      1.44 o 
   4   9  13        4.37        3.23      0.94 o 
   5   9  13        8.22        8.20      1.19 o 
   6   9  13        1.13        0.89      1.19 o 
   7   9  13       25.69       23.52      1.54 o 
   8   9  13       43.27       53.11      2.24 o 
   0  10  13       53.76       52.22      3.08 o 
   1  10  13       71.04       65.15      2.15 o 
   2  10  13        2.40        2.03      1.08 o 
   3  10  13       22.15       22.35      1.54 o 
   4  10  13        6.36        6.69      1.22 o 
   5  10  13        1.75        4.64      1.41 o 
   6  10  13        8.68       10.11      1.59 o 
   7  10  13        3.24        4.25      1.20 o 
   0  11  13       16.98       20.19      2.25 o 
   1  11  13        0.46       -0.51      1.09 o 
   2  11  13        4.98        3.88      1.22 o 
   3  11  13        3.54        3.16      1.22 o 
   4  11  13       19.63       20.78      1.61 o 
   5  11  13        2.29        1.81      1.38 o 
   6  11  13        7.75        4.78      1.97 o 
   0  12  13        9.03       10.69      2.07 o 
   1  12  13       20.60       27.93      1.83 o 
   2  12  13        2.68        1.04      1.26 o 
   3  12  13       13.97       17.98      2.21 o 
   4  12  13       91.84      104.17      8.70 o 
   0   0  14      133.35      145.45      4.59 o 
   1   0  14       34.25       31.51      1.34 o 
   2   0  14       12.18       14.63      1.08 o 
   3   0  14       70.97       70.58      2.00 o 
   4   0  14        0.00        0.39      1.00 o 
   5   0  14       42.73       42.34      3.52 o 
   6   0  14        7.68        9.34      1.51 o 
   7   0  14        5.03        3.11      1.38 o 
   8   0  14        0.97        2.25      1.60 o 
   9   0  14        1.74        0.81      1.72 o 
  10   0  14        1.58        1.52      1.78 o 
  11   0  14       19.02       15.90      2.59 o 
   0   1  14      122.52      122.83      2.63 o 
   1   1  14      131.81      137.15      2.06 o 
   2   1  14       73.81       77.73      1.46 o 
   3   1  14        3.28        4.24      0.68 o 
   4   1  14       31.56       30.73      1.09 o 
   5   1  14      171.91      165.29      3.02 o 
   6   1  14      278.23      269.42      3.96 o 
   7   1  14       80.75       72.95      2.09 o 
   8   1  14       39.69       43.19      1.75 o 
   9   1  14        0.88        0.83      1.00 o 
  10   1  14       60.81       64.84      2.66 o 
  11   1  14        8.37        6.45      1.67 o 
   0   2  14      399.85      404.34      5.52 o 
   1   2  14       71.52       76.25      1.37 o 
   2   2  14       20.67       22.96      0.90 o 
   3   2  14        6.31        4.62      0.67 o 
   4   2  14       85.22       88.78      1.66 o 
   5   2  14      346.02      345.49      4.36 o 
   6   2  14      409.43      392.60      5.14 o 
   7   2  14      415.04      392.67      6.18 o 
   8   2  14       18.15       17.42      1.23 o 
   9   2  14       10.84       10.62      1.17 o 
  10   2  14       21.38       23.55      1.80 o 
  11   2  14        0.18       -0.06      1.52 o 
   0   3  14      148.55      122.58      2.89 o 
   1   3  14      105.89      101.48      1.65 o 
   2   3  14      151.09      139.37      2.33 o 
   3   3  14      244.85      249.01      3.09 o 
   4   3  14      111.85      105.03      1.76 o 
   5   3  14      112.48      113.77      2.06 o 
   6   3  14       97.58       85.90      1.98 o 
   7   3  14       20.86       22.56      1.22 o 
   8   3  14        6.82        6.34      0.95 o 
   9   3  14       67.51       75.00      2.16 o 
  10   3  14       10.21        9.78      1.60 o 
  11   3  14        2.81        2.73      1.69 o 
   0   4  14       29.48       28.47      1.74 o 
   1   4  14      203.95      200.88      2.52 o 
   2   4  14       82.74       77.21      1.51 o 
   3   4  14      215.66      193.06      2.60 o 
   4   4  14      126.73      128.40      2.14 o 
   5   4  14      255.55      238.40      3.24 o 
   6   4  14       15.31       17.35      1.12 o 
   7   4  14      150.69      135.13      2.41 o 
   8   4  14       70.80       64.43      1.85 o 
   9   4  14       31.50       31.87      1.72 o 
  10   4  14       49.11       54.79      2.53 o 
  11   4  14        8.83       10.55      3.56 o 
   0   5  14      413.02      447.50      6.74 o 
   1   5  14      192.32      176.07      2.59 o 
   2   5  14      231.58      232.27      2.85 o 
   3   5  14      181.90      177.28      2.44 o 
   4   5  14      125.27      115.69      1.92 o 
   5   5  14      366.32      342.55      4.48 o 
   6   5  14       83.89       87.31      2.10 o 
   7   5  14       98.82       92.57      2.43 o 
   8   5  14        6.79        6.50      1.08 o 
   9   5  14       32.67       36.37      1.81 o 
  10   5  14       25.96       30.92      2.16 o 
   0   6  14      232.41      233.18      4.26 o 
   1   6  14      155.08      163.73      2.43 o 
   2   6  14       35.67       27.77      1.07 o 
   3   6  14      371.94      373.17      4.05 o 
   4   6  14       93.30       87.95      1.91 o 
   5   6  14       43.67       37.69      1.52 o 
   6   6  14       48.39       46.26      1.68 o 
   7   6  14       91.52       94.06      2.36 o 
   8   6  14        6.67        7.84      1.18 o 
   9   6  14       38.04       44.71      1.89 o 
  10   6  14       13.83       12.35      1.73 o 
   0   7  14      163.79      163.01      3.49 o 
   1   7  14       50.67       39.41      1.27 o 
   2   7  14       27.21       25.72      1.22 o 
   3   7  14      107.27      104.98      2.17 o 
   4   7  14       27.53       26.39      1.50 o 
   5   7  14        8.63        9.22      1.12 o 
   6   7  14       21.64       23.57      1.52 o 
   7   7  14        9.27        9.87      1.20 o 
   8   7  14        3.19        5.55      1.17 o 
   9   7  14        9.10        8.71      1.30 o 
   0   8  14        0.01       -0.23      1.43 o 
   1   8  14       14.89       13.70      1.10 o 
   2   8  14       80.79       73.74      1.89 o 
   3   8  14        4.28        5.08      0.94 o 
   4   8  14        5.88        6.53      1.04 o 
   5   8  14       43.25       45.40      2.12 o 
   6   8  14       19.66       17.86      1.44 o 
   7   8  14        0.20       -0.99      0.99 o 
   8   8  14       10.74       11.29      1.37 o 
   9   8  14       28.72       26.94      1.86 o 
   0   9  14        5.43        4.53      1.59 o 
   1   9  14       38.43       34.71      1.68 o 
   2   9  14        9.43        5.92      1.13 o 
   3   9  14       25.57       26.01      1.56 o 
   4   9  14       62.62       63.19      1.86 o 
   5   9  14       35.97       37.66      1.99 o 
   6   9  14        0.03        1.23      1.08 o 
   7   9  14       25.78       30.90      1.72 o 
   8   9  14       19.40       23.99      1.70 o 
   0  10  14        1.94        1.79      1.55 o 
   1  10  14        7.70        5.92      1.21 o 
   2  10  14       26.02       25.99      1.64 o 
   3  10  14        1.00       -0.23      1.04 o 
   4  10  14        3.13        3.12      1.26 o 
   5  10  14        3.16        4.98      1.41 o 
   6  10  14        6.46        6.02      1.55 o 
   7  10  14        7.95        6.37      1.60 o 
   0  11  14        6.89        9.08      2.20 o 
   1  11  14       15.95       15.72      1.54 o 
   2  11  14        0.09        0.79      1.16 o 
   3  11  14        1.16        3.11      1.21 o 
   4  11  14       27.84       28.24      1.97 o 
   5  11  14       11.47       11.14      1.93 o 
   0  12  14        2.43        2.74      1.94 o 
   1  12  14        3.49        4.30      1.34 o 
   2  12  14        7.02        9.81      1.89 o 
   3  12  14       14.74       20.77      2.93 o 
   1   0  15        0.54        1.03      0.78 o 
   2   0  15      126.06      120.18      2.70 o 
   3   0  15      225.91      205.85      4.17 o 
   4   0  15      433.29      438.90      7.34 o 
   5   0  15      122.82      135.03      3.90 o 
   6   0  15       40.98       36.87      2.24 o 
   7   0  15        0.24        0.03      1.27 o 
   8   0  15        0.02        0.59      1.38 o 
   9   0  15       92.10       91.80      3.58 o 
  10   0  15       17.80       11.50      3.76 o 
  11   0  15        4.21       -0.16      2.04 o 
   0   1  15      110.20      118.60      2.65 o 
   1   1  15       36.95       37.38      1.09 o 
   2   1  15        9.63        9.85      0.84 o 
   3   1  15      231.04      222.76      2.97 o 
   4   1  15      147.42      140.84      2.41 o 
   5   1  15      321.97      310.95      4.64 o 
   6   1  15      332.04      323.76      4.85 o 
   7   1  15      123.70      115.59      2.66 o 
   8   1  15      150.85      149.70      3.99 o 
   9   1  15        6.09        5.75      1.35 o 
  10   1  15       18.48       24.89      1.95 o 
  11   1  15       14.37       18.76      2.27 o 
   0   2  15        2.21        1.67      0.87 o 
   1   2  15       35.71       33.04      1.12 o 
   2   2  15       63.58       67.19      1.53 o 
   3   2  15      105.14       95.17      1.83 o 
   4   2  15      108.91       90.80      1.82 o 
   5   2  15      135.78      125.84      2.66 o 
   6   2  15        8.58       11.29      1.31 o 
   7   2  15       21.88       20.18      1.39 o 
   8   2  15       13.81       16.57      1.46 o 
   9   2  15       58.08       61.66      2.16 o 
  10   2  15       45.10       50.98      2.45 o 
  11   2  15       11.18       11.05      1.83 o 
   0   3  15       43.84       44.54      1.94 o 
   1   3  15        6.63        5.92      0.80 o 
   2   3  15      409.08      378.57      4.17 o 
   3   3  15       68.96       67.82      1.48 o 
   4   3  15      303.68      293.57      4.24 o 
   5   3  15       90.44       83.15      2.19 o 
   6   3  15       24.02       20.95      1.28 o 
   7   3  15       21.48       19.32      1.30 o 
   8   3  15       23.32       22.16      1.38 o 
   9   3  15       18.92       22.81      1.82 o 
  10   3  15        4.78        3.88      1.45 o 
   0   4  15        0.91        2.48      1.02 o 
   1   4  15      814.99      828.47      7.94 o 
   2   4  15       61.77       53.29      1.29 o 
   3   4  15      293.47      285.14      3.31 o 
   4   4  15      153.70      150.92      2.21 o 
   5   4  15       42.18       43.75      1.38 o 
   6   4  15        8.06        7.88      0.99 o 
   7   4  15       17.74       17.73      1.34 o 
   8   4  15       19.83       24.89      1.54 o 
   9   4  15        9.15       11.67      1.64 o 
  10   4  15       33.05       29.18      2.41 o 
   0   5  15      640.93      628.52      8.97 o 
   1   5  15      183.63      178.56      2.64 o 
   2   5  15      255.07      224.07      2.94 o 
   3   5  15       85.43       71.68      1.54 o 
   4   5  15      237.64      212.26      2.82 o 
   5   5  15       87.35       88.75      1.93 o 
   6   5  15       27.83       27.85      1.42 o 
   7   5  15        9.87       10.36      1.26 o 
   8   5  15       46.73       48.23      2.09 o 
   9   5  15        2.86        5.82      1.33 o 
  10   5  15        8.21       10.58      1.92 o 
   0   6  15       21.30       19.39      1.44 o 
   1   6  15      190.50      170.93      2.51 o 
   2   6  15       58.01       58.30      1.46 o 
   3   6  15       71.68       80.01      1.69 o 
   4   6  15       94.10       91.95      1.96 o 
   5   6  15       11.45        9.21      1.08 o 
   6   6  15       11.96        9.69      1.14 o 
   7   6  15       10.78       12.21      1.34 o 
   8   6  15        7.51       12.88      1.30 o 
   9   6  15       43.95       48.13      2.10 o 
  10   6  15       10.21       16.85      3.28 o 
   0   7  15       87.14       87.09      2.80 o 
   1   7  15       13.79       16.95      1.02 o 
   2   7  15      152.32      146.97      2.62 o 
   3   7  15        1.25        1.83      0.87 o 
   4   7  15       55.01       52.00      1.63 o 
   5   7  15       22.30       21.71      1.36 o 
   6   7  15       72.93       65.88      2.04 o 
   7   7  15       54.27       49.91      2.02 o 
   8   7  15       13.66       17.64      1.89 o 
   9   7  15        4.94        3.54      1.26 o 
   0   8  15       22.47       20.49      2.09 o 
   1   8  15       83.08       77.25      2.09 o 
   2   8  15      103.73      105.55      2.27 o 
   3   8  15       38.00       38.47      1.51 o 
   4   8  15       77.60       72.17      2.10 o 
   5   8  15       40.31       45.54      1.87 o 
   6   8  15       24.00       22.49      1.50 o 
   7   8  15        1.88        4.97      1.54 o 
   8   8  15       17.23       18.11      1.53 o 
   0   9  15      166.93      171.27      4.87 o 
   1   9  15       17.97       19.90      1.47 o 
   2   9  15       55.84       60.83      2.10 o 
   3   9  15       21.26       24.01      1.56 o 
   4   9  15       25.34       31.93      1.65 o 
   5   9  15       19.84       21.05      1.56 o 
   6   9  15        1.92        2.77      1.18 o 
   7   9  15        3.29        3.09      1.25 o 
   0  10  15      170.76      181.35      5.18 o 
   1  10  15        5.04        4.54      1.26 o 
   2  10  15        1.35       -0.07      1.08 o 
   3  10  15        7.79        8.88      1.88 o 
   4  10  15        3.62        2.14      1.30 o 
   5  10  15       33.83       36.90      2.24 o 
   6  10  15        2.18        6.89      1.61 o 
   0  11  15        1.03        1.89      1.74 o 
   1  11  15        9.12        9.99      1.85 o 
   2  11  15       41.09       48.72      2.68 o 
   3  11  15       10.05       13.98      1.55 o 
   4  11  15        3.59        0.96      3.18 o 
   0  12  15        8.25       16.41      4.75 o 
   1  12  15        0.00       -2.77      2.77 o 
   2  12  15        9.05        8.38      2.98 o 
   0   0  16       20.27       13.27      1.67 o 
   1   0  16      141.72      128.55      2.88 o 
   2   0  16       48.68       47.93      1.80 o 
   3   0  16        0.09        0.48      1.63 o 
   4   0  16       34.47       31.84      1.83 o 
   5   0  16       58.20       57.09      3.28 o 
   6   0  16       57.59       48.77      2.60 o 
   7   0  16       16.79       16.27      2.80 o 
   8   0  16       84.67       74.46      3.20 o 
   9   0  16        0.17       -0.29      1.44 o 
  10   0  16        9.01       10.71      2.48 o 
  11   0  16        0.49       -0.11      2.44 o 
   0   1  16        0.21        0.64      0.89 o 
   1   1  16        9.73        7.87      0.75 o 
   2   1  16      345.05      340.83      4.07 o 
   3   1  16      119.82      113.41      2.01 o 
   4   1  16      212.44      202.66      3.05 o 
   5   1  16      189.89      187.65      3.78 o 
   6   1  16       22.53       22.00      1.42 o 
   7   1  16       11.74       11.31      1.27 o 
   8   1  16       78.25       84.56      2.45 o 
   9   1  16        3.16        5.16      1.18 o 
  10   1  16       54.73       57.53      2.63 o 
  11   1  16        0.49       -0.88      2.77 o 
   0   2  16       63.99       65.38      2.08 o 
   1   2  16        7.05        6.86      0.82 o 
   2   2  16       70.56       67.18      1.60 o 
   3   2  16      417.43      389.93      4.54 o 
   4   2  16       91.95       92.19      1.89 o 
   5   2  16       32.35       28.85      1.47 o 
   6   2  16       91.77       86.21      2.32 o 
   7   2  16       19.30       19.71      1.42 o 
   8   2  16       21.85       19.61      1.46 o 
   9   2  16       17.11       16.90      1.49 o 
  10   2  16        5.80        6.47      1.73 o 
   0   3  16      315.57      305.92      5.66 o 
   1   3  16       23.43       24.92      1.18 o 
   2   3  16       50.07       47.93      1.40 o 
   3   3  16       26.14       24.48      1.12 o 
   4   3  16      137.10      122.10      2.80 o 
   5   3  16       99.82       95.04      2.21 o 
   6   3  16       84.62       70.00      2.76 o 
   7   3  16      207.37      202.32      3.74 o 
   8   3  16       18.93       20.94      1.52 o 
   9   3  16       51.70       53.08      2.22 o 
  10   3  16       16.03       13.50      2.28 o 
   0   4  16       34.34       32.21      1.79 o 
   1   4  16      230.04      219.47      3.22 o 
   2   4  16      147.79      137.95      2.34 o 
   3   4  16      332.43      318.64      3.99 o 
   4   4  16       61.91       57.32      1.53 o 
   5   4  16       20.59       20.45      1.26 o 
   6   4  16       69.45       66.58      1.96 o 
   7   4  16        5.56        5.88      1.15 o 
   8   4  16       16.74       15.18      1.52 o 
   9   4  16       18.39       23.31      1.97 o 
  10   4  16        7.13       15.98      5.64 o 
   0   5  16      103.37      111.28      4.21 o 
   1   5  16       75.75       70.97      1.60 o 
   2   5  16        5.98        8.40      0.85 o 
   3   5  16       33.71       31.71      1.24 o 
   4   5  16      102.88      101.66      2.05 o 
   5   5  16        3.67        2.77      0.88 o 
   6   5  16       14.44       17.49      1.39 o 
   7   5  16       15.51       12.55      1.55 o 
   8   5  16        8.32       11.53      1.82 o 
   9   5  16       63.96       74.75      2.70 o 
  10   5  16       13.19       16.61      4.55 o 
   0   6  16       76.41       74.37      2.74 o 
   1   6  16       44.27       40.25      1.30 o 
   2   6  16      223.49      206.33      2.87 o 
   3   6  16       34.01       30.52      1.20 o 
   4   6  16        0.89        0.83      0.90 o 
   5   6  16        8.92       11.13      1.15 o 
   6   6  16       34.33       30.71      1.56 o 
   7   6  16        4.39        1.88      1.11 o 
   8   6  16       23.27       26.75      2.01 o 
   9   6  16       14.45       17.58      1.72 o 
   0   7  16       26.23       20.68      1.81 o 
   1   7  16       30.88       31.30      1.23 o 
   2   7  16       99.02      102.68      2.21 o 
   3   7  16        5.34        4.71      0.96 o 
   4   7  16       43.67       43.84      1.69 o 
   5   7  16        4.86        6.06      1.15 o 
   6   7  16        9.88       13.78      1.31 o 
   7   7  16       14.32       17.39      1.42 o 
   8   7  16       11.45       13.85      1.54 o 
   0   8  16       19.56       17.73      2.00 o 
   1   8  16       59.30       56.88      2.00 o 
   2   8  16       42.38       43.56      1.60 o 
   3   8  16       83.05       88.16      2.16 o 
   4   8  16       16.31       19.42      1.37 o 
   5   8  16       10.84       13.43      1.47 o 
   6   8  16       15.76       12.54      1.42 o 
   7   8  16        9.12       10.80      1.35 o 
   8   8  16        2.34        2.52      1.31 o 
   0   9  16       72.34       69.41      3.19 o 
   1   9  16       19.48       22.24      1.55 o 
   2   9  16        2.56        2.07      1.16 o 
   3   9  16       41.17       48.23      2.03 o 
   4   9  16       25.53       23.99      1.54 o 
   5   9  16       20.69       20.73      1.59 o 
   6   9  16       13.27       17.50      1.56 o 
   7   9  16       10.22       17.14      2.02 o 
   0  10  16       46.03       52.03      3.06 o 
   1  10  16       35.97       36.92      1.93 o 
   2  10  16       15.01       13.99      1.49 o 
   3  10  16       13.67       16.12      1.54 o 
   4  10  16        0.28       -0.65      1.27 o 
   5  10  16       13.09       15.78      2.05 o 
   0  11  16       42.69       51.64      3.83 o 
   1  11  16       18.88       20.33      1.75 o 
   2  11  16        1.58        3.39      1.29 o 
   3  11  16        5.61        5.43      2.11 o 
   1   0  17       10.50       10.33      1.21 o 
   2   0  17      108.01       98.41      2.98 o 
   3   0  17        2.49        1.40      1.18 o 
   4   0  17       16.07       20.00      2.18 o 
   5   0  17       13.65       13.66      1.74 o 
   6   0  17       20.78       23.40      3.36 o 
   7   0  17        6.59        4.87      1.57 o 
   8   0  17       19.31       25.26      2.24 o 
   9   0  17      102.33      109.03      4.06 o 
  10   0  17       10.77       19.25      2.70 o 
   0   1  17       54.50       49.66      1.85 o 
   1   1  17      114.12       97.56      1.92 o 
   2   1  17      371.39      351.07      4.23 o 
   3   1  17      321.55      318.52      4.16 o 
   4   1  17       13.92       14.65      1.22 o 
   5   1  17       11.59       12.93      1.32 o 
   6   1  17       53.25       52.47      1.88 o 
   7   1  17       23.89       25.00      1.54 o 
   8   1  17        1.58        3.37      1.13 o 
   9   1  17       15.57       16.89      1.53 o 
  10   1  17        7.38       11.58      1.73 o 
   0   2  17       88.93       82.84      3.12 o 
   1   2  17       50.05       49.90      1.40 o 
   2   2  17       87.65       86.09      1.83 o 
   3   2  17        5.33        5.50      0.86 o 
   4   2  17      159.44      152.24      3.10 o 
   5   2  17        6.03        5.39      1.03 o 
   6   2  17       74.41       73.37      2.20 o 
   7   2  17       48.72       42.78      1.81 o 
   8   2  17       31.84       34.34      1.80 o 
   9   2  17       20.60       27.10      1.98 o 
  10   2  17        1.91        2.68      1.58 o 
   0   3  17        0.43       -1.01      1.01 o 
   1   3  17      162.58      151.91      2.59 o 
   2   3  17      238.22      224.60      3.61 o 
   3   3  17      403.69      398.67      4.73 o 
   4   3  17       23.66       22.26      1.62 o 
   5   3  17        4.77        5.93      1.10 o 
   6   3  17        4.31        6.69      1.13 o 
   7   3  17        6.28        5.65      1.16 o 
   8   3  17       44.31       48.93      2.02 o 
   9   3  17       24.05       27.80      1.76 o 
   0   4  17       12.19        9.82      1.39 o 
   1   4  17       71.20       67.09      1.74 o 
   2   4  17        2.78        2.63      0.83 o 
   3   4  17       17.84       16.47      1.06 o 
   4   4  17       30.68       33.34      1.38 o 
   5   4  17       25.63       25.02      1.39 o 
   6   4  17       25.24       29.33      1.62 o 
   7   4  17       95.27       91.09      2.73 o 
   8   4  17       16.41       15.29      1.75 o 
   9   4  17       28.95       30.16      2.16 o 
   0   5  17        0.08       -1.24      1.24 o 
   1   5  17        9.19        9.03      0.99 o 
   2   5  17       43.90       36.76      1.41 o 
   3   5  17      100.77       90.90      2.05 o 
   4   5  17       32.59       35.13      1.51 o 
   5   5  17       21.03       19.82      1.31 o 
   6   5  17        0.45        0.63      1.14 o 
   7   5  17       21.06       24.88      1.91 o 
   8   5  17        6.82       11.09      1.78 o 
   9   5  17       18.94       23.96      2.29 o 
   0   6  17        3.72        4.36      1.31 o 
   1   6  17       49.82       45.78      1.71 o 
   2   6  17       50.08       52.15      1.55 o 
   3   6  17       50.43       53.80      1.67 o 
   4   6  17        6.86        6.57      1.21 o 
   5   6  17        9.85       10.53      1.25 o 
   6   6  17       16.48       17.73      1.44 o 
   7   6  17        5.42        5.50      1.35 o 
   8   6  17       32.64       38.21      3.08 o 
   9   6  17        4.85        5.78      2.86 o 
   0   7  17        1.49        4.25      1.55 o 
   1   7  17       18.06       17.15      1.08 o 
   2   7  17        9.93       12.94      1.15 o 
   3   7  17       85.43       85.96      2.11 o 
   4   7  17       32.17       28.61      1.79 o 
   5   7  17        4.43        3.97      1.20 o 
   6   7  17        2.97        4.42      1.25 o 
   7   7  17        1.93        3.41      1.26 o 
   8   7  17       27.66       40.53      2.85 o 
   0   8  17       10.77       12.98      1.88 o 
   1   8  17       49.44       51.54      1.97 o 
   2   8  17       68.81       69.66      2.25 o 
   3   8  17       17.75       18.01      1.30 o 
   4   8  17       17.16       19.37      1.48 o 
   5   8  17        3.19        5.25      1.19 o 
   6   8  17       18.25       21.28      1.64 o 
   7   8  17       27.83       31.63      2.67 o 
   0   9  17       23.88       18.77      2.37 o 
   1   9  17        6.19        8.90      1.36 o 
   2   9  17       44.30       51.12      2.08 o 
   3   9  17       53.45       50.99      2.07 o 
   4   9  17        2.54        5.68      1.30 o 
   5   9  17       12.29       14.35      1.49 o 
   6   9  17        8.18       13.98      1.91 o 
   0  10  17       43.16       47.16      3.00 o 
   1  10  17      134.28      153.30      3.48 o 
   2  10  17       28.22       27.75      1.80 o 
   3  10  17       13.58       18.92      2.17 o 
   4  10  17        5.46        4.82      4.94 o 
   0  11  17        1.56       -2.37      3.36 o 
   1  11  17        6.08        7.37      2.14 o 
   2  11  17       10.04       17.96      2.40 o 
   0   0  18      388.59      342.64      7.95 o 
   1   0  18       32.00       32.44      1.85 o 
   2   0  18      360.04      316.81      5.92 o 
   3   0  18      179.62      160.62      3.92 o 
   4   0  18      133.18      135.45      4.07 o 
   5   0  18       31.61       27.08      2.14 o 
   6   0  18       32.60       33.73      2.35 o 
   7   0  18        1.94        2.06      1.44 o 
   8   0  18        0.59        1.84      1.61 o 
   9   0  18        0.72        0.68      1.64 o 
  10   0  18       10.96       14.24      4.35 o 
   0   1  18        0.29        0.44      1.10 o 
   1   1  18       90.15       79.40      1.78 o 
   2   1  18       93.20       86.40      2.00 o 
   3   1  18      120.65      113.06      2.29 o 
   4   1  18      266.59      259.44      4.24 o 
   5   1  18        0.08        0.96      0.95 o 
   6   1  18       19.03       18.82      1.50 o 
   7   1  18        8.34        9.53      1.28 o 
   8   1  18       37.54       38.80      2.05 o 
   9   1  18       30.13       35.78      2.33 o 
  10   1  18       10.97       17.34      3.14 o 
   0   2  18       24.63       22.86      1.68 o 
   1   2  18       53.79       54.15      1.58 o 
   2   2  18      133.01      130.88      2.32 o 
   3   2  18       46.70       47.93      1.55 o 
   4   2  18        6.54        5.71      1.05 o 
   5   2  18       71.97       68.00      2.48 o 
   6   2  18       42.69       39.52      1.74 o 
   7   2  18       18.40       15.88      1.43 o 
   8   2  18        7.77        8.06      1.29 o 
   9   2  18        4.99        6.27      1.36 o 
   0   3  18       54.86       51.33      2.23 o 
   1   3  18       29.65       33.91      1.36 o 
   2   3  18        0.89        0.84      0.82 o 
   3   3  18       46.99       42.98      1.43 o 
   4   3  18       32.57       28.11      1.51 o 
   5   3  18        9.53       10.64      1.20 o 
   6   3  18       43.30       44.57      1.85 o 
   7   3  18        0.53        0.95      1.01 o 
   8   3  18       71.64       72.76      2.42 o 
   9   3  18        9.28        8.20      1.41 o 
   0   4  18        1.04        3.14      1.29 o 
   1   4  18        5.65        5.95      0.95 o 
   2   4  18      151.31      152.11      2.72 o 
   3   4  18       76.18       73.98      1.92 o 
   4   4  18        0.54       -0.36      0.87 o 
   5   4  18       49.04       48.03      1.87 o 
   6   4  18       14.19       17.36      1.40 o 
   7   4  18       19.82       21.62      1.56 o 
   8   4  18       12.58       15.17      1.80 o 
   9   4  18       41.56       45.73      3.61 o 
   0   5  18        0.71       -0.65      1.12 o 
   1   5  18       18.44       15.08      1.14 o 
   2   5  18       16.38       20.35      1.32 o 
   3   5  18       34.10       39.64      1.50 o 
   4   5  18       22.79       18.78      1.39 o 
   5   5  18        3.60        3.07      0.96 o 
   6   5  18        6.96        7.44      1.46 o 
   7   5  18       10.23       12.32      1.72 o 
   8   5  18        8.58        8.12      1.68 o 
   0   6  18        2.43        0.61      1.38 o 
   1   6  18       27.12       30.03      1.39 o 
   2   6  18       22.06       21.09      1.28 o 
   3   6  18       85.28       81.98      2.17 o 
   4   6  18       34.06       36.88      2.24 o 
   5   6  18       26.11       25.03      1.89 o 
   6   6  18       12.28       13.95      1.54 o 
   7   6  18       23.46       25.79      2.02 o 
   8   6  18       16.59       20.35      2.90 o 
   0   7  18        3.49        4.15      1.36 o 
   1   7  18       11.65       11.03      1.11 o 
   2   7  18      170.24      176.41      3.46 o 
   3   7  18       49.49       42.84      1.85 o 
   4   7  18       38.53       37.81      2.10 o 
   5   7  18       27.25       27.58      1.93 o 
   6   7  18        5.40        7.11      1.51 o 
   7   7  18        1.43        1.65      1.51 o 
   0   8  18      125.41      121.51      4.87 o 
   1   8  18        9.73        9.25      1.44 o 
   2   8  18        8.46        9.41      1.20 o 
   3   8  18       15.15       17.13      1.37 o 
   4   8  18        9.66       10.34      1.45 o 
   5   8  18       18.70       20.10      1.72 o 
   6   8  18        4.24        1.49      1.54 o 
   0   9  18        0.55        0.77      1.64 o 
   1   9  18       43.12       48.26      2.08 o 
   2   9  18        7.66        9.48      1.38 o 
   3   9  18        1.09        0.58      1.19 o 
   4   9  18        0.58        1.02      1.57 o 
   5   9  18       15.02       18.67      2.33 o 
   0  10  18        0.65        3.89      1.87 o 
   1  10  18       22.22       25.35      1.95 o 
   2  10  18       44.36       56.07      3.16 o 
   3  10  18        1.32        2.21      1.81 o 
   1   0  19       63.14       62.45      2.44 o 
   2   0  19      186.19      180.98      4.24 o 
   3   0  19       55.85       54.96      3.34 o 
   4   0  19       87.41       88.92      3.41 o 
   5   0  19       49.38       50.61      2.74 o 
   6   0  19        1.24       -1.14      1.31 o 
   7   0  19        9.76       10.87      1.89 o 
   8   0  19       29.25       31.76      2.56 o 
   9   0  19        8.67       11.51      2.13 o 
   0   1  19       65.37       55.95      3.13 o 
   1   1  19       87.49       83.12      1.85 o 
   2   1  19       63.98       62.73      1.74 o 
   3   1  19       70.89       60.75      1.77 o 
   4   1  19       54.29       53.98      1.91 o 
   5   1  19       74.66       70.72      2.19 o 
   6   1  19        1.93        3.34      1.05 o 
   7   1  19        8.77        9.68      1.28 o 
   8   1  19        6.54        7.65      1.37 o 
   9   1  19        1.41        2.19      1.34 o 
   0   2  19        0.78        1.70      1.22 o 
   1   2  19       30.50       29.13      1.33 o 
   2   2  19       10.59        8.16      0.95 o 
   3   2  19       68.76       65.71      2.49 o 
   4   2  19       32.07       31.73      1.60 o 
   5   2  19       18.64       17.82      1.41 o 
   6   2  19       22.08       22.80      1.72 o 
   7   2  19       13.19       13.58      1.42 o 
   8   2  19       16.54       14.04      1.49 o 
   9   2  19        5.29        5.68      1.73 o 
   0   3  19       58.97       57.24      3.18 o 
   1   3  19       17.54       16.36      1.16 o 
   2   3  19       41.28       36.92      1.45 o 
   3   3  19        2.56        4.22      0.93 o 
   4   3  19       99.15       96.22      2.72 o 
   5   3  19       73.16       73.43      2.24 o 
   6   3  19        0.97        1.17      1.07 o 
   7   3  19       44.49       49.33      2.06 o 
   8   3  19        8.86        7.92      1.39 o 
   9   3  19       10.55        9.70      2.07 o 
   0   4  19        1.20        0.42      1.34 o 
   1   4  19       14.76       14.50      1.42 o 
   2   4  19       12.77       11.86      1.12 o 
   3   4  19       66.30       61.41      1.79 o 
   4   4  19        2.59        2.88      1.03 o 
   5   4  19       10.18        7.68      1.21 o 
   6   4  19       22.56       26.83      1.69 o 
   7   4  19       30.18       37.41      1.92 o 
   8   4  19        6.26        3.67      1.56 o 
   0   5  19       21.37       20.17      1.84 o 
   1   5  19       25.04       23.98      1.31 o 
   2   5  19       21.53       25.45      1.44 o 
   3   5  19       19.89       22.17      1.53 o 
   4   5  19       28.93       27.38      1.58 o 
   5   5  19        3.72        2.34      1.06 o 
   6   5  19       36.36       35.54      2.19 o 
   7   5  19       18.45       22.70      2.03 o 
   8   5  19        3.71        7.86      2.46 o 
   0   6  19        9.63        7.04      1.45 o 
   1   6  19       16.46       19.94      1.27 o 
   2   6  19      101.86      104.71      3.11 o 
   3   6  19        1.02        2.36      1.05 o 
   4   6  19       16.11       19.37      1.85 o 
   5   6  19        0.33        1.55      1.23 o 
   6   6  19        2.96        5.85      1.54 o 
   7   6  19       19.97       21.58      2.51 o 
   0   7  19       31.19       30.27      2.11 o 
   1   7  19        1.45        0.44      0.95 o 
   2   7  19        2.46        2.81      1.26 o 
   3   7  19       24.31       25.05      1.64 o 
   4   7  19        5.43        6.32      1.40 o 
   5   7  19        6.85        7.94      1.56 o 
   6   7  19       17.78       21.47      1.95 o 
   0   8  19        4.03        2.63      2.01 o 
   1   8  19       37.65       34.12      2.18 o 
   2   8  19        8.05       11.72      1.39 o 
   3   8  19       20.64       24.43      1.66 o 
   4   8  19        3.70        1.81      1.35 o 
   5   8  19        3.99        1.58      2.24 o 
   0   9  19       13.70       16.75      2.67 o 
   1   9  19       78.36       92.00      3.55 o 
   2   9  19       32.98       34.48      2.31 o 
   3   9  19       17.33       19.89      3.56 o 
   0   0  20       22.16       25.02      2.94 o 
   1   0  20       22.39       18.44      1.71 o 
   2   0  20      102.21       89.67      3.00 o 
   3   0  20       10.03       13.31      1.65 o 
   4   0  20        0.22        1.70      1.40 o 
   5   0  20       10.36       10.46      1.88 o 
   6   0  20        3.91        3.64      1.57 o 
   7   0  20        6.32        7.76      1.87 o 
   8   0  20        0.10       -0.25      1.65 o 
   0   1  20        6.82        6.22      1.32 o 
   1   1  20       34.89       36.68      1.55 o 
   2   1  20        6.81        7.70      1.02 o 
   3   1  20      144.86      148.40      2.76 o 
   4   1  20       56.38       52.63      1.97 o 
   5   1  20        6.91        8.31      1.23 o 
   6   1  20        6.65        9.93      1.33 o 
   7   1  20        3.89        4.58      1.20 o 
   8   1  20        4.83        2.78      1.28 o 
   0   2  20       64.99       59.82      2.51 o 
   1   2  20      104.04       87.47      2.10 o 
   2   2  20       52.28       52.80      1.80 o 
   3   2  20        3.48        3.71      0.97 o 
   4   2  20       66.03       65.97      2.16 o 
   5   2  20       18.84       17.38      1.64 o 
   6   2  20        0.98        0.25      1.06 o 
   7   2  20       15.40       17.55      1.53 o 
   8   2  20       11.28       14.23      1.52 o 
   0   3  20        7.61       10.54      1.54 o 
   1   3  20       20.59       17.47      1.20 o 
   2   3  20        0.87        0.99      0.88 o 
   3   3  20        2.38        1.57      0.98 o 
   4   3  20        3.13        2.23      1.05 o 
   5   3  20        6.60        6.65      1.19 o 
   6   3  20        3.42        2.84      1.13 o 
   7   3  20       26.73       33.29      1.87 o 
   8   3  20       31.13       33.50      2.77 o 
   0   4  20        7.54        6.37      1.40 o 
   1   4  20        7.76        8.47      1.06 o 
   2   4  20       45.32       46.64      1.68 o 
   3   4  20        9.75       12.09      1.14 o 
   4   4  20       47.51       47.04      2.08 o 
   5   4  20       15.81       17.94      1.59 o 
   6   4  20        9.86        8.84      1.36 o 
   7   4  20        1.27        0.85      1.18 o 
   0   5  20       36.40       37.72      2.23 o 
   1   5  20       30.92       34.22      1.78 o 
   2   5  20       16.86       16.60      1.29 o 
   3   5  20       18.02       16.41      1.26 o 
   4   5  20       15.57       21.11      1.53 o 
   5   5  20       28.17       26.51      1.80 o 
   6   5  20        1.87        4.26      1.67 o 
   7   5  20       30.48       36.40      4.12 o 
   0   6  20        3.60        5.43      1.43 o 
   1   6  20        9.97       11.18      1.15 o 
   2   6  20        6.73        5.84      1.12 o 
   3   6  20        2.32        2.96      1.12 o 
   4   6  20       71.07       73.28      3.03 o 
   5   6  20       10.56       11.16      1.81 o 
   6   6  20       19.46       20.22      2.32 o 
   0   7  20        0.12       -0.23      1.33 o 
   1   7  20       22.62       20.78      1.58 o 
   2   7  20       33.35       38.12      1.88 o 
   3   7  20       18.94       22.47      1.80 o 
   4   7  20        2.50        3.27      1.40 o 
   5   7  20        1.38        1.21      1.86 o 
   0   8  20       71.58       67.74      5.43 o 
   1   8  20       22.24       23.04      2.00 o 
   2   8  20       21.92       25.57      1.73 o 
   3   8  20       20.31       24.42      2.03 o 
   4   8  20       16.49       23.59      2.80 o 
   0   9  20        7.57       10.50      3.28 o 
   1   9  20        2.07        5.14      2.80 o 
   2   9  20       26.92       34.86      6.13 o 
   1   0  21       41.91       41.96      2.57 o 
   2   0  21       76.50       82.02      2.93 o 
   3   0  21       27.72       24.88      1.96 o 
   4   0  21       16.76       20.10      2.15 o 
   5   0  21       22.10       21.83      2.24 o 
   6   0  21       44.47       52.33      2.99 o 
   7   0  21        3.98        3.21      1.80 o 
   0   1  21        1.03        0.40      1.32 o 
   1   1  21      136.54      134.07      2.78 o 
   2   1  21       58.98       54.47      1.86 o 
   3   1  21       67.61       60.65      1.99 o 
   4   1  21       15.81       16.08      1.40 o 
   5   1  21        0.53        1.02      1.03 o 
   6   1  21       14.05       13.84      1.42 o 
   7   1  21        2.33        3.13      1.28 o 
   0   2  21       25.66       29.80      2.02 o 
   1   2  21       39.48       36.20      1.64 o 
   2   2  21       29.64       30.94      1.56 o 
   3   2  21       29.55       30.46      1.64 o 
   4   2  21       17.03       17.18      1.45 o 
   5   2  21        0.20        0.72      1.05 o 
   6   2  21       14.32       12.41      1.45 o 
   7   2  21        8.65        9.92      1.46 o 
   0   3  21       21.91       20.10      1.85 o 
   1   3  21       15.76       14.75      1.19 o 
   2   3  21       29.37       31.68      1.59 o 
   3   3  21        2.25        1.39      1.03 o 
   4   3  21       27.67       26.94      1.76 o 
   5   3  21       34.36       38.71      1.89 o 
   6   3  21        8.52       13.62      1.46 o 
   7   3  21        7.21        7.66      1.82 o 
   0   4  21       14.15       15.80      1.78 o 
   1   4  21       13.02       14.74      1.22 o 
   2   4  21       10.29       11.90      1.33 o 
   3   4  21        1.88        0.96      1.08 o 
   4   4  21        8.39        8.77      1.35 o 
   5   4  21        1.32        2.28      1.26 o 
   6   4  21       29.21       34.70      1.90 o 
   7   4  21        1.38       -0.18      2.03 o 
   0   5  21        1.30        0.19      1.74 o 
   1   5  21        5.12        7.11      1.09 o 
   2   5  21        5.34        6.95      1.16 o 
   3   5  21        3.16        3.01      1.09 o 
   4   5  21       30.64       30.90      2.10 o 
   5   5  21       46.14       49.12      2.26 o 
   0   6  21       43.53       45.18      2.46 o 
   1   6  21        9.45       10.69      1.22 o 
   2   6  21        8.60        5.14      1.15 o 
   3   6  21       20.87       25.03      1.82 o 
   4   6  21       10.79       10.11      1.81 o 
   5   6  21       13.12        8.34      2.84 o 
   0   7  21        5.06        7.06      1.68 o 
   1   7  21       32.42       36.92      1.92 o 
   2   7  21        8.79        9.82      1.44 o 
   3   7  21        2.60        1.91      1.41 o 
   4   7  21       12.70       14.42      2.54 o 
   0   8  21        0.21       -1.97      1.97 o 
   1   8  21        7.39       13.94      2.68 o 
   2   8  21        1.48        2.49      1.75 o 
   0   0  22       30.73       23.14      4.65 o 
   1   0  22       11.66       14.39      1.99 o 
   2   0  22       24.36       22.96      2.23 o 
   3   0  22       19.39       19.85      2.14 o 
   4   0  22        1.41        0.82      1.52 o 
   5   0  22        8.24        6.68      2.06 o 
   6   0  22        0.64       -1.55      1.55 o 
   7   0  22        0.48        5.14      4.15 o 
   0   1  22       13.77       11.12      1.78 o 
   1   1  22        5.54        7.96      1.23 o 
   2   1  22       28.52       28.89      1.57 o 
   3   1  22        6.85        6.98      1.72 o 
   4   1  22        7.16        8.73      1.27 o 
   5   1  22       11.38       12.43      1.44 o 
   6   1  22       17.28       23.07      1.77 o 
   7   1  22        5.27        9.89      4.55 o 
   0   2  22       68.13       67.48      3.14 o 
   1   2  22       60.17       60.87      2.20 o 
   2   2  22       33.24       31.95      1.62 o 
   3   2  22       11.50       12.32      1.69 o 
   4   2  22       16.41       20.71      1.70 o 
   5   2  22        1.25        0.30      1.11 o 
   6   2  22        1.75        1.05      1.35 o 
   0   3  22       17.17       14.42      1.76 o 
   1   3  22        9.82        9.94      1.23 o 
   2   3  22        5.46        6.83      1.30 o 
   3   3  22       11.61        9.25      1.39 o 
   4   3  22        1.62        3.27      1.38 o 
   5   3  22       13.32       14.73      1.60 o 
   6   3  22       34.27       42.68      2.95 o 
   0   4  22        1.15        0.86      1.37 o 
   1   4  22        9.59        7.77      1.10 o 
   2   4  22        7.38        8.12      1.21 o 
   3   4  22        5.08        6.76      1.36 o 
   4   4  22        6.45        5.77      1.56 o 
   5   4  22       23.49       21.86      1.79 o 
   6   4  22       16.80       18.41      3.22 o 
   0   5  22       58.03       58.58      3.26 o 
   1   5  22        2.16       -0.54      1.19 o 
   2   5  22       30.51       32.64      1.72 o 
   3   5  22        7.67        7.23      1.44 o 
   4   5  22        3.21        1.79      1.51 o 
   0   6  22        0.16        2.77      1.68 o 
   1   6  22       10.67       11.22      1.29 o 
   2   6  22        1.74        1.66      1.14 o 
   3   6  22       26.58       26.55      2.71 o 
   4   6  22       15.53       17.39      3.21 o 
   0   7  22        0.37        0.15      1.94 o 
   1   7  22       13.77       17.11      1.86 o 
   2   7  22       11.55       19.97      2.13 o 
   1   0  23        7.87        5.62      1.70 o 
   2   0  23       32.38       36.02      3.34 o 
   3   0  23        5.17        2.55      1.63 o 
   4   0  23        2.12        5.79      1.81 o 
   5   0  23       49.84       45.64      2.99 o 
   6   0  23        0.45        5.93      3.76 o 
   0   1  23       82.58       73.50      3.43 o 
   1   1  23       20.19       18.92      1.56 o 
   2   1  23       16.05       16.04      1.40 o 
   3   1  23       22.56       23.04      1.75 o 
   4   1  23        8.80        9.19      1.52 o 
   5   1  23       15.11       16.60      1.60 o 
   6   1  23       12.14       12.92      2.98 o 
   0   2  23       76.52       68.26      3.31 o 
   1   2  23       27.57       32.61      1.70 o 
   2   2  23        0.08       -0.19      1.04 o 
   3   2  23        7.44        5.71      1.35 o 
   4   2  23       11.00       11.21      1.54 o 
   5   2  23       13.67       16.64      2.62 o 
   0   3  23       67.83       79.24      3.98 o 
   1   3  23        9.07        9.67      1.29 o 
   2   3  23        0.87        1.86      1.12 o 
   3   3  23        3.92        3.94      1.36 o 
   4   3  23        7.00       10.26      1.51 o 
   5   3  23        8.46       12.52      2.36 o 
   0   4  23       40.35       36.69      2.43 o 
   1   4  23       11.19       12.57      1.31 o 
   2   4  23       23.91       25.73      1.64 o 
   3   4  23        7.34        6.42      1.46 o 
   4   4  23        7.56       10.13      2.28 o 
   0   5  23       17.93       23.21      2.22 o 
   1   5  23        4.33        4.89      1.20 o 
   2   5  23        6.70        5.24      1.24 o 
   3   5  23       25.46       27.22      2.25 o 
   0   6  23       21.40       21.87      2.18 o 
   1   6  23        6.89        6.74      1.52 o 
   2   6  23       13.51       15.49      1.72 o 
   0   0  24       83.12       71.75      4.89 o 
   1   0  24       51.44       55.81      3.14 o 
   2   0  24        6.85        6.93      1.88 o 
   3   0  24        3.96        4.87      2.15 o 
   4   0  24        0.42        7.52      3.76 o 
   0   1  24       12.63       11.59      2.14 o 
   1   1  24       33.05       31.06      2.25 o 
   2   1  24       22.63       26.10      1.81 o 
   3   1  24       20.18       22.66      1.84 o 
   4   1  24        1.75       -0.79      3.36 o 
   0   2  24       28.86       36.49      2.77 o 
   1   2  24       20.26       22.81      1.73 o 
   2   2  24       25.42       26.24      1.67 o 
   3   2  24        3.49        3.82      2.46 o 
   4   2  24        0.78        0.79      3.36 o 
   0   3  24       12.54       16.36      2.34 o 
   1   3  24        5.09        7.60      1.32 o 
   2   3  24        3.48        2.74      1.22 o 
   3   3  24        5.09        6.72      2.20 o 
   0   4  24       35.07       31.06      2.38 o 
   1   4  24        2.05        3.78      1.24 o 
   2   4  24       36.65       38.88      2.87 o 
   0   5  24       33.27       34.38      3.30 o 
   1   0  25       41.82       49.36      4.54 o 
   0   1  25       95.75      102.91      9.00 o 
   1   1  25       15.25       18.31      2.53 o 
   0   2  25       12.17       11.03      3.42 o 
   1   2  25        1.68        2.45      2.86 o 
                                                 
